# Supplementary material for: Parallel loss of type VI secretion systems in two multi-drug-resistant Escherichia coli lineages
Source: Microb Genom. 2023 Nov 16;9(11):001133. doi: 10.1099/mgen.0.001133 (PMC10711316; doi:10.1099/mgen.0.001133)
Supplement: Supplementary material 2 [file mgen-9-1133-s002.xlsx]

## Sheet: ST131
Assembly barcode	N50	Length	Contig Number(>=200 bp)	TssA	TssB	TssC	TssD (hcp)	TssE	TssF	TssG	TssH (clpV)	TssI (vgrG)	Vt4A (vgrG)	TssJ	TssK	TssL	TssM	Vt4E (tssM)	total
ESC_GA3974AA_AS	67118	4097324	173	0	0	0	0	0	0	0	0	0	0	0	0	0	0	0	0
ESC_GA3983AA_AS	66298	4159302	179	0	0	0	0	0	0	0	0	0	0	0	0	0	0	0	0
ESC_GA3988AA_AS	66249	4190689	184	0	0	0	0	0	0	0	0	0	0	0	0	0	0	0	0
ESC_BA4334AA_AS	199103	4702970	97	1	1	1	1	1	1	1	1	0	1	1	1	1	0	1	13
ESC_FA7096AA_AS	164014	4709841	80	1	1	1	1	1	1	1	1	0	1	1	1	1	0	1	13
ESC_HA2061AA_AS	31097	4711504	348	1	1	1	1	1	1	1	1	0	1	1	1	1	0	0	12
ESC_AA8939AA_AS	261183	4717005	99	1	1	1	1	1	1	1	1	0	1	1	1	1	0	1	13
ESC_BA1984AA_AS	262943	4726850	81	1	1	1	1	1	1	1	1	0	1	1	1	1	0	1	13
ESC_NA9603AA_AS	368016	4737920	49	1	1	1	1	1	1	1	1	0	1	1	1	1	0	1	13
ESC_CA5982AA_AS	294229	4752443	93	1	1	1	1	1	1	1	1	0	1	1	1	1	0	1	13
ESC_HA2042AA_AS	56880	4755167	201	1	1	1	1	1	1	1	1	0	1	1	1	1	0	0	12
ESC_NA9618AA_AS	230047	4757810	58	1	1	1	1	1	1	1	1	0	1	1	1	1	0	1	13
ESC_CA2815AA_AS	282510	4762581	64	1	1	1	1	1	1	1	1	0	1	1	1	1	0	1	13
ESC_JA7691AA_AS	136554	4803376	93	1	1	1	1	1	1	1	1	0	1	1	1	1	0	0	12
ESC_AA8258AA_AS	129362	4807028	123	1	1	1	1	1	1	1	1	0	1	1	1	1	0	1	13
ESC_NA7832AA_AS	309302	4808244	70	1	1	1	1	1	1	1	1	0	1	1	1	1	0	1	13
ESC_AA9065AA_AS	274499	4808625	93	1	1	1	1	1	1	1	1	0	1	1	1	1	0	1	13
ESC_BA7749AA_AS	254585	4810456	89	1	1	1	1	1	1	1	1	0	1	1	1	1	0	1	13
ESC_GA9825AA_AS	39207	4815453	262	1	1	1	1	1	1	1	1	0	1	1	1	1	0	1	13
ESC_BA3937AA_AS	279812	4816232	105	1	1	1	1	1	1	1	1	0	0	1	1	1	0	1	12
ESC_BA6701AA_AS	42684	4825399	220	1	1	1	1	1	1	1	1	0	0	1	1	1	0	0	11
ESC_FA9999AA_AS	305604	4827018	77	0	1	1	1	0	0	0	1	0	1	0	1	1	0	0	7
ESC_BA4056AA_AS	261183	4845383	92	1	1	1	1	1	1	1	1	0	1	1	1	1	0	1	13
ESC_HA5804AA_AS	218347	4854176	92	1	1	1	1	1	1	1	1	0	1	1	1	1	0	1	13
ESC_GA9625AA_AS	36323	4856591	266	1	1	1	1	1	1	1	1	0	1	1	1	1	0	1	13
ESC_FA9949AA_AS	285667	4861803	67	1	1	1	1	1	1	1	1	0	1	1	1	1	0	0	12
ESC_GA7658AA_AS	208391	4867304	71	1	1	1	1	1	1	1	1	0	1	1	1	1	0	1	13
ESC_HA6906AA_AS	331017	4869607	46	1	1	1	1	1	1	1	1	0	1	1	1	1	0	1	13
ESC_GA6775AA_AS	262514	4871231	91	1	1	1	1	1	1	1	1	0	1	1	1	1	0	1	13
ESC_CA5729AA_AS	224855	4876180	130	1	1	1	1	1	1	1	1	0	1	1	1	1	0	1	13
ESC_HA5414AA_AS	173945	4879441	116	1	1	1	1	1	1	1	1	0	1	1	1	1	0	0	12
ESC_NA8174AA_AS	248670	4882990	70	1	1	1	1	1	1	1	1	0	1	1	1	1	0	1	13
ESC_FA7909AA_AS	187963	4883810	89	1	1	1	1	1	1	1	1	0	1	1	1	1	0	0	12
ESC_BA7189AA_AS	191608	4885219	81	1	1	1	1	1	1	1	1	0	1	1	1	1	0	0	12
ESC_AA8284AA_AS	279409	4886729	123	1	1	1	1	1	1	1	1	0	1	1	1	1	0	1	13
ESC_BA8931AA_AS	261258	4893624	92	1	1	1	1	1	1	1	1	0	1	1	1	1	0	1	13
ESC_AA8761AA_AS	240127	4893708	89	1	1	1	1	1	1	1	1	0	1	1	1	1	0	1	13
ESC_CA3297AA_AS	229914	4894521	104	1	1	1	1	1	1	1	1	0	1	1	1	1	0	1	13
ESC_IA9554AA_AS	290209	4897015	71	1	1	1	1	1	1	1	1	0	1	1	1	1	0	1	13
ESC_AA8464AA_AS	170411	4897618	87	1	1	1	1	1	1	1	1	0	1	1	1	1	0	0	12
ESC_HA1611AA_AS	330875	4897701	55	1	1	1	1	1	1	1	1	0	1	1	1	1	0	1	13
ESC_AA9466AA_AS	208559	4901423	131	1	1	1	1	1	1	1	1	0	1	1	1	1	0	1	13
ESC_MA2326AA_AS	93659	4902136	151	1	1	1	1	1	1	1	1	0	1	1	1	1	0	1	13
ESC_KA2074AA_AS	51532	4903770	234	1	1	1	1	1	1	1	1	0	1	1	1	1	0	1	13
ESC_CA6192AA_AS	246073	4905781	100	1	1	1	1	1	1	1	1	0	0	1	1	1	0	1	12
ESC_LA2783AA_AS	230678	4913129	89	1	1	1	1	1	1	1	1	0	1	1	1	1	0	1	13
ESC_GA9143AA_AS	224380	4915163	94	1	1	1	1	1	1	1	1	0	1	1	1	1	0	1	13
ESC_NA8190AA_AS	177642	4920044	86	1	1	1	1	1	1	1	1	0	1	1	1	1	0	0	12
ESC_FA6268AA_AS	295272	4921728	72	1	1	1	1	1	1	1	1	0	1	1	1	1	0	1	13
ESC_FA7783AA_AS	316071	4922937	69	1	1	1	1	1	1	1	1	0	1	1	1	1	0	0	12
ESC_OA4229AA_AS	158931	4924246	113	1	1	1	1	1	1	1	1	0	1	1	1	1	0	0	12
ESC_NA8138AA_AS	229881	4925726	68	1	1	1	1	1	1	1	1	0	1	1	1	1	0	0	12
ESC_CA0494AA_AS	322781	4927093	92	1	1	1	1	1	1	1	1	0	1	1	1	1	0	1	13
ESC_FA7907AA_AS	50693	4928301	219	1	1	1	1	1	1	1	1	0	1	1	1	1	0	1	13
ESC_BA6614AA_AS	534973	4929264	82	1	1	1	1	1	1	1	1	0	1	1	1	1	0	1	13
ESC_GA0390AA_AS	319795	4932317	61	1	1	1	1	1	1	1	1	0	1	1	1	1	0	0	12
ESC_BA8765AA_AS	229779	4934002	60	1	1	1	1	1	1	1	1	0	1	1	1	1	0	0	12
ESC_NA7776AA_AS	209517	4934256	73	1	1	1	1	1	1	1	1	0	1	1	1	1	0	0	12
ESC_LA2919AA_AS	214553	4935239	73	1	1	1	1	1	1	1	1	0	1	1	1	1	0	0	12
ESC_GA9842AA_AS	95138	4935333	176	1	1	1	1	1	1	1	1	0	1	1	1	1	0	1	13
ESC_HA5818AA_AS	355701	4935885	147	1	1	1	1	1	1	1	1	0	1	1	1	1	0	1	13
ESC_MA2829AA_AS	239904	4936787	93	1	1	1	1	1	1	1	1	0	1	1	1	1	0	1	13
ESC_MA2803AA_AS	279826	4937397	94	1	1	1	1	1	1	1	1	0	1	1	1	1	0	1	13
ESC_PA9472AA_AS	334602	4938971	63	1	1	1	1	1	1	1	1	0	1	1	1	1	0	0	12
ESC_PA8249AA_AS	352243	4939331	57	1	1	1	1	1	1	1	1	0	1	1	1	1	0	0	12
ESC_GA9843AA_AS	177733	4942264	117	1	1	1	1	1	1	1	1	0	1	1	1	1	0	1	13
ESC_GA3984AA_AS	175561	4943452	82	1	1	1	1	1	1	1	1	0	0	1	1	1	0	0	11
ESC_HA0711AA_AS	173474	4943977	226	1	1	1	1	1	1	1	1	0	0	1	1	1	0	1	12
ESC_NA8229AA_AS	173943	4943978	102	1	1	1	1	1	1	1	1	0	1	1	1	1	0	0	12
ESC_IA8762AA_AS	90789	4944384	216	1	1	1	1	1	1	1	1	0	1	1	1	1	0	1	13
ESC_LA0245AA_AS	309405	4945516	66	1	1	1	1	1	1	1	1	0	1	1	1	1	0	0	12
ESC_NA2930AA_AS	236272	4945873	76	1	1	1	1	1	1	1	1	0	1	1	1	1	0	1	13
ESC_JA5204AA_AS	276327	4945900	53	1	1	1	1	1	1	1	1	0	1	1	1	1	0	0	12
ESC_CA3364AA_AS	201327	4946117	96	1	1	1	1	1	1	1	1	0	1	1	1	1	0	0	12
ESC_IA3995AA_AS	246729	4948138	77	1	1	1	1	1	1	1	1	0	1	1	1	1	0	1	13
ESC_CA6142AA_AS	173863	4949541	91	1	1	1	1	1	1	1	1	0	1	1	1	1	0	0	12
ESC_NA9607AA_AS	279970	4949579	109	1	1	1	1	1	1	1	1	0	1	1	1	1	0	1	13
ESC_HA4987AA_AS	208677	4950231	69	1	1	1	1	1	1	1	1	0	1	1	1	1	0	1	13
ESC_JA0797AA_AS	159140	4950935	112	1	1	1	1	1	1	1	1	0	0	1	1	1	0	0	11
ESC_HA7746AA_AS	58782	4951064	285	1	1	1	1	1	1	1	1	0	1	1	1	1	0	1	13
ESC_BA7770AA_AS	213585	4951614	115	1	1	1	1	1	1	1	1	0	1	1	1	1	0	1	13
ESC_NA2656AA_AS	159157	4951725	93	1	1	1	1	1	1	1	1	0	1	1	1	1	0	0	12
ESC_HA8700AA_AS	253642	4952211	66	1	1	1	1	1	1	1	1	0	0	1	1	1	1	1	13
ESC_MA3677AA_AS	230632	4952469	95	1	1	1	1	1	1	1	1	0	1	1	1	1	0	1	13
ESC_AA8204AA_AS	173998	4953009	98	1	1	1	1	1	1	1	1	0	1	1	1	1	0	0	12
ESC_NA9623AA_AS	213074	4953969	144	1	1	1	1	1	1	1	1	0	1	1	1	1	0	1	13
ESC_BA1452AA_AS	185764	4954746	82	1	1	1	1	1	1	1	1	0	1	1	1	1	0	0	12
ESC_CA5960AA_AS	293666	4955236	137	1	1	1	1	1	1	1	1	0	1	1	1	1	0	1	13
ESC_GA9637AA_AS	106579	4955401	141	1	1	1	1	1	1	1	1	0	1	1	1	1	0	1	13
ESC_NA9615AA_AS	111391	4955457	147	1	1	1	1	1	1	1	1	0	1	1	1	1	0	1	13
ESC_NA8384AA_AS	275969	4956074	96	1	1	1	1	1	1	1	1	0	1	1	1	1	0	1	13
ESC_HA8902AA_AS	119163	4956386	136	1	1	1	1	1	1	1	1	0	1	1	1	1	0	0	12
ESC_BA0867AA_AS	188899	4956505	92	1	1	1	1	1	1	1	1	0	0	1	1	1	0	0	11
ESC_CA3055AA_AS	276121	4957167	95	1	1	1	1	1	1	1	1	0	1	1	1	1	0	0	12
ESC_HA1983AA_AS	71031	4958110	158	1	1	1	1	1	1	1	1	0	1	1	1	1	0	1	13
ESC_OA0231AA_AS	183879	4959497	109	1	1	1	1	1	1	1	1	0	1	1	1	1	0	0	12
ESC_GA5077AA_AS	222820	4960590	66	1	1	1	1	1	1	1	1	0	1	1	1	1	0	0	12
ESC_AA8268AA_AS	194241	4960788	72	1	1	1	1	1	1	1	1	0	1	1	1	1	0	1	13
ESC_PA8172AA_AS	184500	4963320	93	1	1	1	1	1	1	1	1	0	1	1	1	1	0	0	12
ESC_NA9620AA_AS	159910	4963966	155	1	1	1	1	1	1	1	1	0	1	1	1	1	0	1	13
ESC_IA7139AA_AS	237299	4963983	115	1	1	1	1	1	1	1	1	0	1	1	1	1	0	0	12
ESC_FA2295AA_AS	274937	4965749	81	1	1	1	1	1	1	1	1	0	1	1	1	1	0	0	12
ESC_JA0753AA_AS	200742	4966482	76	1	1	1	1	1	1	1	1	0	1	1	1	1	0	1	13
ESC_LA5062AA_AS	349573	4966884	83	1	1	1	1	1	1	1	1	0	1	1	1	1	0	1	13
ESC_LA6223AA_AS	206238	4967202	82	1	1	1	1	1	1	1	1	0	1	1	1	1	0	0	12
ESC_HA9811AA_AS	140884	4967484	102	1	1	1	1	1	1	1	1	0	1	1	1	1	0	1	13
ESC_BA1901AA_AS	217722	4967555	140	1	1	1	1	1	1	1	1	0	1	1	1	1	0	1	13
ESC_HA0773AA_AS	87033	4968057	160	1	1	1	1	1	1	1	1	0	1	1	1	1	0	1	13
ESC_IA0600AA_AS	309405	4968109	103	1	1	1	1	1	1	1	1	0	1	1	1	1	0	1	13
ESC_BA5429AA_AS	176097	4969674	109	1	1	1	1	1	1	1	1	0	1	1	1	1	0	1	13
ESC_HA5778AA_AS	238402	4969941	156	1	1	1	1	1	1	1	1	0	1	1	1	1	0	1	13
ESC_CA3659AA_AS	180892	4970292	117	1	1	1	1	1	1	1	1	0	1	1	1	1	0	1	13
ESC_HA7705AA_AS	29846	4970743	316	1	1	1	1	1	1	1	1	0	1	1	1	1	0	1	13
ESC_HA2040AA_AS	97912	4971754	176	1	1	1	1	1	1	1	1	0	1	1	1	1	0	0	12
ESC_MA2333AA_AS	76123	4973041	168	1	1	1	1	1	1	1	1	0	1	1	1	1	0	0	12
ESC_HA5659AA_AS	50534	4973460	211	1	1	1	1	1	1	1	1	0	1	1	1	1	0	1	13
ESC_HA6873AA_AS	322400	4973528	89	1	1	1	1	1	1	1	1	0	1	1	1	1	0	1	13
ESC_CA4987AA_AS	274517	4973624	72	1	1	1	1	1	1	1	1	0	1	1	1	1	0	1	13
ESC_KA8876AA_AS	191572	4974084	98	1	1	1	1	1	1	1	1	0	1	1	1	1	0	1	13
ESC_HA5056AA_AS	309404	4974145	70	1	1	1	1	1	1	1	1	0	1	1	1	1	0	1	13
ESC_JA8218AA_AS	137856	4974871	132	1	1	1	1	1	1	1	1	0	1	1	1	1	0	1	13
ESC_MA9933AA_AS	245831	4975420	77	1	1	1	1	1	1	1	1	0	1	1	1	1	0	1	13
ESC_BA1187AA_AS	294102	4975674	108	1	1	1	1	1	1	1	1	0	1	1	1	1	0	1	13
ESC_BA8644AA_AS	319752	4976019	82	1	1	1	1	1	1	1	1	0	1	1	1	1	0	0	12
ESC_PA8187AA_AS	239904	4977040	100	1	1	1	1	1	1	1	1	0	1	1	1	1	0	1	13
ESC_HA4208AA_AS	366973	4977204	71	1	1	1	1	1	1	1	1	0	1	1	1	1	0	1	13
ESC_NA7844AA_AS	536438	4977564	32	1	1	1	1	1	1	1	1	0	1	1	1	1	0	1	13
ESC_GA5060AA_AS	191000	4977751	150	1	1	1	1	1	1	1	1	0	1	1	1	1	0	1	13
ESC_CA0416AA_AS	184928	4978334	87	1	1	1	1	1	1	1	1	0	1	1	1	1	0	0	12
ESC_PA8333AA_AS	191347	4978619	106	1	1	1	1	1	1	1	1	0	0	1	1	1	0	1	12
ESC_PA9301AA_AS	246613	4978699	102	1	1	1	1	1	1	1	1	0	1	1	1	1	0	1	13
ESC_BA4036AA_AS	203734	4978958	100	1	1	1	1	1	1	1	1	0	1	0	1	1	0	0	11
ESC_CA4283AA_AS	294101	4979069	115	1	1	1	1	1	1	1	1	0	1	1	1	1	0	1	13
ESC_BA3371AA_AS	182380	4979460	215	1	1	1	1	1	1	1	1	0	1	1	1	1	0	1	13
ESC_BA5826AA_AS	29770	4979778	324	1	1	1	1	1	1	1	0	0	1	1	1	1	0	0	11
ESC_PA8335AA_AS	233491	4979803	102	1	1	1	1	1	1	1	1	0	1	1	1	1	0	1	13
ESC_HA6963AA_AS	252939	4980215	84	1	1	1	1	1	1	1	1	0	1	1	1	1	0	1	13
ESC_CA6313AA_AS	222620	4980236	89	1	1	1	1	1	1	1	1	0	1	1	1	1	0	0	12
ESC_AA7976AA_AS	266917	4980854	106	1	1	1	1	1	1	1	1	0	1	1	1	1	0	0	12
ESC_HA9666AA_AS	336290	4983824	76	1	1	1	1	1	1	1	1	0	1	1	1	1	0	0	12
ESC_LA0534AA_AS	342364	4983907	63	1	1	1	1	1	1	1	1	0	1	1	1	1	0	0	12
ESC_HA6560AA_AS	172842	4984177	101	1	1	0	0	1	1	1	0	0	1	1	0	0	0	0	7
ESC_CA2350AA_AS	191608	4984807	85	1	1	1	1	1	1	1	1	0	1	1	1	1	0	0	12
ESC_GA6735AA_AS	317119	4985946	78	1	1	1	1	1	1	1	1	0	0	1	1	1	0	1	12
ESC_MA2834AA_AS	261231	4987508	103	1	1	1	1	1	1	1	1	0	1	1	1	1	0	1	13
ESC_HA0889AA_AS	167728	4987628	112	1	1	1	1	1	1	1	1	0	1	1	1	1	0	1	13
ESC_NA7944AA_AS	159190	4987737	114	1	1	1	1	1	1	1	1	0	1	1	1	1	0	0	12
ESC_BA8982AA_AS	293671	4988112	141	1	1	1	1	1	1	1	1	0	1	1	1	1	0	1	13
ESC_NA9633AA_AS	269930	4988177	97	1	1	1	1	1	1	1	1	0	1	1	1	1	0	1	13
ESC_FA7211AA_AS	245810	4988504	86	1	1	1	1	1	1	1	1	0	1	1	1	1	0	0	12
ESC_BA3487AA_AS	200175	4989198	145	1	1	1	1	1	1	1	1	0	1	1	1	1	0	1	13
ESC_IA3812AA_AS	270880	4989283	108	1	1	1	1	1	1	1	1	0	1	1	1	1	0	1	13
ESC_IA3813AA_AS	349552	4989399	103	1	1	1	1	1	1	1	1	0	1	1	1	1	0	1	13
ESC_PA9008AA_AS	268088	4989768	97	1	1	1	1	1	1	1	1	0	1	1	1	1	0	0	12
ESC_JA0502AA_AS	186390	4991396	91	1	1	1	1	1	1	1	1	0	1	1	1	1	0	1	13
ESC_OA0234AA_AS	174981	4991407	110	1	1	1	1	1	1	1	1	0	1	1	1	1	0	0	12
ESC_HA7000AA_AS	294638	4991687	67	1	1	1	1	1	1	1	1	0	1	1	1	1	0	1	13
ESC_CA4571AA_AS	159538	4991712	106	1	1	1	1	1	1	1	1	0	1	1	1	1	0	0	12
ESC_FA7785AA_AS	242106	4992201	119	1	1	1	1	1	1	1	1	0	1	1	1	1	0	1	13
ESC_LA6202AA_AS	221730	4992544	78	1	1	1	1	1	1	1	1	0	1	1	1	1	0	0	12
ESC_GA6769AA_AS	222468	4993189	121	1	1	1	1	1	1	1	1	0	1	1	1	1	0	0	12
ESC_IA9821AA_AS	222144	4993936	103	1	1	1	1	1	1	1	1	0	1	1	1	1	0	1	13
ESC_PA1765AA_AS	295365	4994319	102	1	1	1	1	1	1	1	1	0	1	1	1	1	0	1	13
ESC_HA7084AA_AS	138061	4994466	143	1	1	1	1	1	1	1	1	0	1	1	1	1	0	1	13
ESC_JA0579AA_AS	222358	4994486	130	1	1	1	1	1	1	1	1	0	1	1	1	1	0	1	13
ESC_CA5233AA_AS	191082	4994653	89	1	1	1	1	1	1	1	1	0	1	1	1	1	0	0	12
ESC_JA0722AA_AS	174415	4995070	86	1	1	1	1	1	1	1	1	0	1	1	1	1	0	0	12
ESC_BA0699AA_AS	191139	4995310	91	1	1	1	1	1	1	1	1	0	1	1	1	1	0	0	12
ESC_IA9146AA_AS	295365	4996588	106	1	1	1	1	1	1	1	1	0	1	1	1	1	0	1	13
ESC_GA8796AA_AS	172473	4997736	149	1	1	1	1	1	1	1	1	0	1	1	1	1	0	1	13
ESC_HA3476AA_AS	200081	4998026	137	1	1	1	1	1	1	1	1	0	1	1	1	1	0	0	12
ESC_LA6357AA_AS	110494	4998784	125	1	1	1	1	1	1	1	1	0	1	1	1	1	0	1	13
ESC_NA8007AA_AS	212366	4999403	86	1	1	1	1	1	1	1	1	0	1	1	1	1	0	1	13
ESC_NA9629AA_AS	222474	4999617	80	1	1	1	1	1	1	1	1	0	1	1	1	1	0	0	12
ESC_CA1991AA_AS	191612	4999823	93	1	1	1	1	1	1	1	1	0	0	1	1	1	0	0	11
ESC_GA0064AA_AS	336261	5000270	62	1	1	1	1	1	1	1	1	0	1	1	1	1	0	0	12
ESC_CA2715AA_AS	191470	5000381	91	1	1	1	1	1	1	1	1	0	1	1	1	1	0	0	12
ESC_BA0301AA_AS	229930	5000886	108	1	1	1	1	1	1	1	1	0	1	1	1	1	0	0	12
ESC_IA0601AA_AS	185168	5002643	73	1	1	1	1	1	1	1	1	0	1	1	1	1	0	0	12
ESC_PA8171AA_AS	176036	5002977	97	1	1	1	1	1	1	1	1	0	1	1	1	1	0	0	12
ESC_MA2336AA_AS	159190	5003178	103	1	1	1	1	1	1	1	1	0	1	1	1	1	0	0	12
ESC_CA2372AA_AS	279893	5003212	112	1	1	1	1	1	1	1	1	0	1	1	1	1	0	1	13
ESC_JA0642AA_AS	208247	5003360	123	1	1	1	1	1	1	1	1	0	1	1	1	1	0	1	13
ESC_BA1007AA_AS	279768	5003386	112	1	1	1	1	1	1	1	1	0	1	1	1	1	0	1	13
ESC_OA4228AA_AS	111141	5003649	211	1	1	1	1	1	1	1	1	0	1	1	1	1	0	0	12
ESC_PA8827AA_AS	194731	5003986	100	1	1	1	1	1	1	1	1	0	1	1	1	1	0	0	12
ESC_KA4482AA_AS	167653	5004038	109	1	1	1	1	1	1	1	1	0	1	1	1	1	0	0	12
ESC_PA9328AA_AS	179920	5004061	103	1	1	1	1	1	1	1	1	0	1	1	1	1	0	0	12
ESC_PA8195AA_AS	202079	5004064	102	1	1	1	1	1	1	1	1	0	1	1	1	1	0	0	12
ESC_HA8904AA_AS	66958	5004136	197	1	1	1	1	1	1	1	1	0	1	1	1	1	0	0	12
ESC_FA6275AA_AS	163688	5004570	104	1	1	1	1	1	1	1	1	0	1	1	1	1	0	0	12
ESC_FA6272AA_AS	179244	5004745	84	1	1	1	1	1	1	1	1	0	1	1	1	1	0	0	12
ESC_BA8815AA_AS	208730	5004830	96	1	1	1	1	1	1	1	1	0	1	1	1	1	0	0	12
ESC_PA8953AA_AS	205811	5005430	86	1	1	1	1	1	1	1	1	0	1	1	1	1	0	0	12
ESC_LA6176AA_AS	253652	5005750	83	1	1	1	1	1	1	1	1	0	1	1	1	1	0	0	12
ESC_BA0848AA_AS	338935	5005774	94	1	1	1	1	1	1	1	1	0	1	1	1	1	0	0	12
ESC_CA2480AA_AS	248345	5006056	115	1	1	1	1	1	1	1	1	0	1	1	1	1	0	1	13
ESC_HA6928AA_AS	295336	5006098	104	1	1	1	1	1	1	1	1	0	1	1	1	1	0	1	13
ESC_CA4199AA_AS	176073	5006713	82	1	1	1	1	1	1	1	1	0	1	1	1	1	0	1	13
ESC_LA6204AA_AS	222591	5006869	92	1	1	1	1	1	1	1	1	0	1	1	1	1	0	0	12
ESC_BA9161AA_AS	275584	5007314	60	1	1	1	1	1	1	1	1	0	1	1	1	1	0	0	12
ESC_BA9638AA_AS	163049	5007802	90	1	1	1	1	1	1	1	1	0	1	1	1	1	0	0	12
ESC_AA9960AA_AS	201327	5007816	120	1	1	1	1	1	1	1	1	0	1	1	1	1	0	0	12
ESC_JA0056AA_AS	159615	5008855	73	1	1	1	1	1	1	1	1	0	1	1	1	1	0	0	12
ESC_HA4325AA_AS	191059	5009546	106	1	1	1	1	1	1	1	1	0	1	1	1	1	0	1	13
ESC_HA7374AA_AS	363024	5009828	75	1	1	1	1	1	1	1	1	0	1	1	1	1	0	1	13
ESC_PA1077AA_AS	229972	5010702	91	1	1	1	1	1	1	1	1	0	1	1	1	1	0	0	12
ESC_GA7593AA_AS	216099	5010992	66	1	1	1	1	1	1	1	1	0	1	1	1	1	0	0	12
ESC_CA4213AA_AS	28431	5011674	438	1	1	1	1	1	0	0	0	0	0	1	0	0	0	0	6
ESC_HA4326AA_AS	295330	5011883	112	1	1	1	1	1	1	1	1	0	1	1	1	1	0	1	13
ESC_HA9652AA_AS	258757	5012941	89	1	1	1	1	1	1	1	1	0	1	1	1	1	0	0	12
ESC_BA9567AA_AS	159577	5013000	97	1	1	1	1	1	1	1	1	0	1	1	1	1	0	0	12
ESC_HA8883AA_AS	87867	5013140	142	1	1	1	1	1	1	1	1	0	1	1	1	1	0	0	12
ESC_NA9606AA_AS	191062	5013339	100	1	1	1	1	1	1	1	1	0	1	1	1	1	0	0	12
ESC_BA8241AA_AS	204778	5013455	129	1	1	1	1	1	1	1	1	0	1	1	1	1	0	1	13
ESC_OA4248AA_AS	182164	5013814	115	1	1	1	1	1	1	1	1	0	1	1	1	1	0	0	12
ESC_CA4395AA_AS	222992	5013873	97	1	1	1	1	1	1	1	1	0	1	1	1	1	0	0	12
ESC_LA0249AA_AS	216213	5014979	89	1	1	1	1	1	1	1	1	0	1	1	1	1	0	0	12
ESC_JA0187AA_AS	146324	5014982	108	1	1	1	1	1	1	1	1	0	1	1	1	1	0	0	12
ESC_PA7837AA_AS	205381	5015129	104	1	1	1	1	1	1	1	1	0	1	1	1	1	0	1	13
ESC_PA8989AA_AS	261189	5015332	111	1	1	1	1	1	1	1	1	0	0	1	1	1	0	1	12
ESC_NA2901AA_AS	229947	5015752	69	1	1	1	1	1	1	1	1	0	1	1	1	1	0	0	12
ESC_GA4982AA_AS	203988	5016177	130	1	1	1	1	1	1	1	1	0	1	1	1	1	0	1	13
ESC_HA6866AA_AS	319800	5016291	57	1	1	1	1	1	1	1	1	0	1	1	1	1	0	0	12
ESC_NA7966AA_AS	380312	5016564	70	1	1	1	1	1	1	1	1	0	1	1	1	1	0	1	13
ESC_NA2920AA_AS	248209	5016734	115	1	1	1	1	1	1	1	1	0	1	1	1	1	0	1	13
ESC_HA7664AA_AS	48156	5016975	262	1	1	1	1	1	1	1	1	0	1	1	1	1	0	1	13
ESC_OA4245AA_AS	42857	5017087	238	1	1	1	1	1	1	1	1	0	1	1	1	1	0	0	12
ESC_LA2656AA_AS	203279	5017924	123	1	1	1	1	1	1	1	1	0	1	1	1	1	0	1	13
ESC_LA2710AA_AS	294614	5018092	112	1	1	1	1	1	1	1	1	0	1	1	1	1	0	1	13
ESC_HA4311AA_AS	323913	5018454	109	1	1	1	1	1	1	1	1	0	1	1	1	1	0	1	13
ESC_NA7744AA_AS	229938	5019213	123	1	1	1	1	1	1	1	1	0	1	1	1	1	0	1	13
ESC_NA9628AA_AS	222566	5019720	102	1	1	1	1	1	1	1	1	0	1	1	1	1	0	1	13
ESC_PA8922AA_AS	207162	5019975	104	1	1	1	1	1	1	1	1	0	1	1	1	1	0	1	13
ESC_NA8101AA_AS	272495	5020695	81	1	1	1	1	1	1	1	1	0	1	1	1	1	0	1	13
ESC_HA6868AA_AS	321593	5020919	83	1	1	1	1	1	1	1	1	0	1	1	1	1	0	1	13
ESC_HA1620AA_AS	287512	5021185	144	1	1	1	1	1	1	1	1	0	1	1	1	1	0	1	13
ESC_NA8110AA_AS	229897	5021213	96	1	1	1	1	1	1	1	1	0	1	1	1	1	0	0	12
ESC_HA8567AA_AS	140552	5021788	130	1	1	1	1	1	1	1	1	0	1	0	1	1	0	0	11
ESC_AA9271AA_AS	294230	5021800	104	1	1	1	1	1	1	1	1	0	1	1	1	1	0	1	13
ESC_PA8965AA_AS	207162	5021886	120	1	1	1	1	1	1	1	1	0	1	1	1	1	0	1	13
ESC_BA1572AA_AS	276653	5021939	77	1	1	1	1	1	1	1	1	0	1	1	1	1	0	1	13
ESC_PA8788AA_AS	214906	5022021	100	1	1	1	1	1	1	1	1	0	1	1	1	1	0	1	13
ESC_JA0188AA_AS	163758	5022112	90	1	1	1	1	1	1	1	1	0	1	1	1	1	0	0	12
ESC_FA7817AA_AS	177582	5022173	156	1	1	1	1	1	1	1	1	0	1	1	1	1	0	1	13
ESC_PA8978AA_AS	190478	5022201	115	1	1	1	1	1	1	1	1	0	1	1	1	1	0	1	13
ESC_NA7825AA_AS	216193	5022344	89	1	1	1	1	1	1	1	1	0	1	1	1	1	0	0	12
ESC_HA3253AA_AS	200009	5023456	158	1	1	1	1	1	1	1	1	0	1	1	1	1	0	0	12
ESC_NA8264AA_AS	232765	5023993	103	1	1	1	1	1	1	1	1	0	1	1	1	1	0	0	12
ESC_FA7810AA_AS	293666	5024171	146	1	1	1	1	1	1	1	1	0	1	1	1	1	0	1	13
ESC_HA9665AA_AS	191061	5024540	118	1	1	1	1	1	1	1	1	0	1	1	1	1	0	0	12
ESC_NA9622AA_AS	206431	5024656	115	1	1	1	1	1	1	1	1	0	1	1	1	1	0	1	13
ESC_JA0870AA_AS	164186	5024827	109	1	1	1	1	1	1	1	1	0	1	1	1	1	0	0	12
ESC_BA4065AA_AS	157965	5025226	111	1	1	1	1	1	1	1	1	0	1	1	1	1	0	0	12
ESC_CA2367AA_AS	229810	5025570	81	1	1	1	1	1	1	1	1	0	1	1	1	1	0	1	13
ESC_FA7592AA_AS	115285	5025621	113	1	1	1	1	1	1	1	1	0	1	1	1	1	0	0	12
ESC_FA7844AA_AS	247981	5025879	154	1	1	1	1	1	1	1	1	0	1	1	1	1	0	1	13
ESC_OA4189AA_AS	124268	5026609	118	1	1	1	1	1	1	1	1	0	1	1	1	1	0	0	12
ESC_BA1895AA_AS	205112	5027013	129	1	1	1	1	1	1	1	1	0	1	1	1	1	0	0	12
ESC_NA7940AA_AS	174171	5027505	79	1	1	1	1	1	1	1	1	0	1	1	1	1	0	0	12
ESC_CA2158AA_AS	229851	5027926	89	1	1	1	1	1	1	1	1	0	1	1	1	1	0	0	12
ESC_JA0431AA_AS	203166	5028053	144	1	1	1	1	1	1	1	1	0	1	1	1	1	0	1	13
ESC_HA4295AA_AS	235190	5028576	103	1	1	1	1	1	1	1	1	0	1	1	1	1	0	1	13
ESC_HA3198AA_AS	200081	5028743	153	1	1	1	1	1	1	1	1	0	1	1	1	1	0	0	12
ESC_HA4308AA_AS	329955	5029317	103	1	1	1	1	1	1	1	1	0	1	1	1	1	0	1	13
ESC_HA5787AA_AS	274291	5029432	60	1	1	1	1	1	1	1	1	0	1	1	1	1	0	1	13
ESC_LA5372AA_AS	171589	5029650	102	1	1	1	1	1	1	1	1	0	1	1	1	1	0	0	12
ESC_HA3247AA_AS	204989	5030012	130	1	1	1	1	1	1	1	1	0	1	1	1	1	0	0	12
ESC_HA3373AA_AS	200081	5030113	160	1	1	1	1	1	1	1	1	0	1	1	1	1	0	0	12
ESC_BA5357AA_AS	338937	5030389	93	1	1	1	1	1	1	1	1	0	1	1	1	1	0	0	12
ESC_IA9886AA_AS	376359	5030593	72	1	1	1	1	1	1	1	1	0	1	1	1	1	0	1	13
ESC_HA3269AA_AS	187366	5030598	164	1	1	1	1	1	1	1	1	0	1	1	1	1	0	0	12
ESC_HA4363AA_AS	322464	5030709	88	1	1	1	1	1	1	1	1	0	1	1	1	1	0	1	13
ESC_MA3609AA_AS	160384	5030893	109	1	1	1	1	1	1	1	1	0	1	1	1	1	0	0	12
ESC_PA2191AA_AS	325303	5031115	75	1	1	1	1	1	1	1	1	0	1	1	1	1	0	1	13
ESC_BA0530AA_AS	319751	5031244	83	1	1	1	1	1	1	1	1	0	1	1	1	1	0	0	12
ESC_CA1840AA_AS	713626	5032049	60	1	1	1	1	1	1	1	1	0	1	1	1	1	0	1	13
ESC_NA8188AA_AS	279019	5032068	86	1	1	1	1	1	1	1	1	0	1	1	1	1	0	0	12
ESC_CA1117AA_AS	300711	5033154	91	1	1	1	1	1	1	1	1	0	1	1	1	1	0	1	13
ESC_HA4293AA_AS	209936	5033288	81	1	1	1	1	1	1	1	1	0	1	1	1	1	0	0	12
ESC_PA0544AA_AS	309404	5033905	99	1	1	1	1	1	1	1	1	0	1	1	1	1	0	1	13
ESC_CA2514AA_AS	319752	5034071	140	1	1	1	1	1	1	1	1	0	0	1	1	1	0	0	11
ESC_MA2357AA_AS	119172	5034481	128	1	1	1	1	1	1	1	1	0	1	1	1	1	0	0	12
ESC_HA7621AA_AS	60098	5035368	294	1	1	1	1	1	1	1	1	0	0	1	1	1	0	1	12
ESC_BA3364AA_AS	200703	5035470	78	1	1	1	1	1	1	1	1	0	1	1	1	1	0	1	13
ESC_MA3799AA_AS	212355	5035488	71	1	1	1	1	1	1	1	1	0	1	1	1	1	0	0	12
ESC_NA2636AA_AS	174038	5035758	117	1	1	1	1	1	1	1	1	0	1	1	1	1	0	0	12
ESC_HA8880AA_AS	66973	5036008	205	1	1	1	1	1	1	1	1	0	1	1	1	1	0	0	12
ESC_BA0593AA_AS	222353	5036544	141	1	1	1	1	1	1	1	1	0	0	1	1	1	0	1	12
ESC_HA6914AA_AS	201878	5036743	75	1	1	1	1	1	1	1	1	0	1	1	1	1	0	0	12
ESC_MA3607AA_AS	209517	5037451	97	1	1	1	1	1	1	1	1	0	1	1	1	1	0	0	12
ESC_BA9915AA_AS	246211	5037801	132	1	1	1	1	1	1	1	1	0	1	1	1	1	0	1	13
ESC_FA8151AA_AS	191062	5037969	76	1	1	1	1	1	1	1	1	0	1	1	1	1	0	0	12
ESC_BA7529AA_AS	336231	5038303	97	1	1	1	1	1	1	1	1	0	1	1	1	1	0	0	12
ESC_FA8287AA_AS	174183	5038631	141	1	1	1	1	1	1	1	1	0	1	1	1	1	0	0	12
ESC_HA8894AA_AS	67233	5038925	186	1	1	1	1	1	1	1	1	0	1	1	1	1	0	0	12
ESC_JA7693AA_AS	295365	5039239	103	1	1	1	1	1	1	1	1	0	1	1	1	1	0	1	13
ESC_NA7754AA_AS	45584	5040085	260	1	1	1	1	1	1	1	1	0	1	1	1	1	0	0	12
ESC_NA9613AA_AS	84531	5040134	149	1	1	1	1	1	1	1	1	0	1	1	1	1	0	1	13
ESC_CA2775AA_AS	191608	5040230	136	1	1	1	1	1	1	1	1	0	1	1	1	1	0	0	12
ESC_NA8137AA_AS	258640	5040421	76	1	1	1	1	1	1	1	1	0	1	1	1	1	0	0	12
ESC_NA2710AA_AS	269246	5040821	65	1	1	1	1	1	1	1	1	0	0	1	1	1	0	1	12
ESC_BA1344AA_AS	294102	5040920	128	1	1	1	1	1	1	1	1	0	1	1	1	1	0	1	13
ESC_JA0530AA_AS	186007	5041360	94	1	1	1	1	1	1	1	1	0	1	1	1	1	0	0	12
ESC_CA0729AA_AS	214468	5041408	120	1	1	1	1	1	1	1	1	0	1	1	1	1	0	0	12
ESC_PA1095AA_AS	229795	5041650	123	1	1	1	1	1	1	1	1	0	1	1	1	1	0	1	13
ESC_BA5854AA_AS	220895	5041668	98	1	1	1	1	1	1	1	1	0	1	1	1	1	0	1	13
ESC_BA7327AA_AS	187704	5041696	121	1	1	1	1	1	1	1	1	0	1	1	1	1	0	0	12
ESC_GA5001AA_AS	276251	5042090	100	1	1	1	1	1	1	1	1	0	1	1	1	1	0	0	12
ESC_BA2119AA_AS	274372	5042180	141	1	1	1	1	1	1	1	1	0	1	1	1	1	0	1	13
ESC_CA4169AA_AS	190293	5042274	116	1	1	1	1	1	1	1	1	0	1	1	1	1	0	0	12
ESC_HA5179AA_AS	271292	5042440	67	1	1	1	1	1	1	1	1	0	1	1	1	1	0	0	12
ESC_BA7406AA_AS	173097	5042618	135	1	1	1	1	1	1	1	1	0	1	1	1	1	0	0	12
ESC_BA3473AA_AS	276122	5042637	95	1	1	1	1	1	1	1	1	0	1	1	1	1	0	0	12
ESC_NA7855AA_AS	229902	5044396	91	1	1	1	1	1	1	1	1	0	1	1	1	1	0	0	12
ESC_LA1100AA_AS	295365	5044995	101	1	1	1	1	1	1	1	1	0	1	1	1	1	0	1	13
ESC_CA3060AA_AS	137930	5045087	133	1	1	1	1	1	1	1	1	0	1	1	1	1	0	0	12
ESC_NA8223AA_AS	187269	5045464	118	1	1	1	1	1	1	1	1	0	1	1	1	1	0	0	12
ESC_HA0899AA_AS	178522	5045467	74	1	1	1	1	1	1	1	1	0	1	1	1	1	0	1	13
ESC_LA1097AA_AS	295365	5045479	102	1	1	1	1	1	1	1	1	0	1	1	1	1	0	1	13
ESC_FA8148AA_AS	276325	5045569	77	1	1	1	1	1	1	1	1	0	1	1	1	1	0	0	12
ESC_NA8025AA_AS	237039	5045917	111	1	1	1	1	1	1	1	1	0	1	1	1	1	0	1	13
ESC_CA2639AA_AS	185011	5046262	108	1	1	1	1	1	1	1	1	0	1	1	1	1	0	1	13
ESC_PA1728AA_AS	280061	5046294	97	1	1	1	1	1	1	1	1	0	1	1	1	1	0	1	13
ESC_BA2958AA_AS	159565	5046406	95	1	1	1	1	1	1	1	1	0	0	1	1	1	0	0	11
ESC_BA0684AA_AS	182570	5046431	84	1	1	1	1	1	1	1	1	0	1	1	1	1	0	1	13
ESC_FA6277AA_AS	214329	5046465	112	1	1	1	1	1	1	1	1	0	1	1	1	1	0	0	12
ESC_MA9906AA_AS	222656	5047082	91	1	1	1	1	1	1	1	1	0	1	1	1	1	0	0	12
ESC_IA4146AA_AS	279970	5047406	100	1	1	1	1	1	1	1	1	0	1	1	1	1	0	1	13
ESC_HA9392AA_AS	209517	5047592	86	1	1	1	1	1	1	1	1	0	1	1	1	1	0	0	12
ESC_BA1740AA_AS	246994	5047713	100	1	1	1	1	1	1	1	1	0	1	1	1	1	0	1	13
ESC_HA9825AA_AS	209517	5047834	91	1	1	1	1	1	1	1	1	0	1	1	1	1	0	0	12
ESC_CA6294AA_AS	53321	5048176	239	1	1	1	1	1	0	0	0	0	0	1	0	0	0	0	6
ESC_HA9682AA_AS	184853	5048235	96	1	1	1	1	1	1	1	1	0	1	1	1	1	0	0	12
ESC_OA0212AA_AS	229917	5048602	95	1	1	1	1	1	1	1	1	0	1	1	1	1	0	0	12
ESC_HA7085AA_AS	181387	5048730	108	1	1	1	1	1	1	1	1	0	1	1	1	1	0	0	12
ESC_LA2582AA_AS	279935	5048933	112	1	1	1	1	1	1	1	1	0	1	1	1	1	0	1	13
ESC_BA6093AA_AS	221477	5049279	159	1	1	1	1	1	1	1	1	0	1	1	1	1	0	1	13
ESC_HA4346AA_AS	258723	5049586	78	1	1	1	1	1	1	1	1	0	1	1	1	1	0	0	12
ESC_MA2353AA_AS	140895	5049744	131	1	1	1	1	1	1	1	1	0	1	1	1	1	0	1	13
ESC_BA0891AA_AS	214468	5050537	120	1	1	1	1	1	1	1	1	0	1	1	1	1	0	0	12
ESC_LA1152AA_AS	222568	5050631	97	1	1	1	1	1	1	1	1	0	1	1	1	1	0	0	12
ESC_NA7821AA_AS	222568	5050755	91	1	1	1	1	1	1	1	1	0	1	1	1	1	0	0	12
ESC_HA5135AA_AS	317814	5051156	73	1	1	1	1	1	1	1	1	0	1	1	1	1	0	0	12
ESC_BA3542AA_AS	246281	5051365	154	1	1	1	1	1	1	1	1	0	1	1	1	1	0	1	13
ESC_HA9850AA_AS	191600	5051371	77	1	1	1	1	1	1	1	1	0	1	1	1	1	0	0	12
ESC_CA0177AA_AS	250136	5051398	191	1	1	1	1	1	1	1	1	0	1	1	1	1	0	0	12
ESC_HA8903AA_AS	41741	5051716	240	1	1	1	1	1	1	1	1	0	1	1	1	1	0	0	12
ESC_NA9626AA_AS	256897	5051828	107	1	1	1	1	1	1	1	1	0	1	1	1	1	0	1	13
ESC_JA0354AA_AS	304536	5051944	86	1	1	1	1	1	1	1	1	0	1	1	1	1	0	1	13
ESC_GA3963AA_AS	211436	5052020	97	1	1	1	1	1	1	1	1	0	1	1	1	1	0	0	12
ESC_CA5848AA_AS	181084	5052638	114	1	1	1	1	1	1	1	1	0	1	1	1	1	0	0	12
ESC_MA1599AA_AS	115492	5052729	137	1	1	1	1	1	1	1	1	0	1	1	1	1	0	0	12
ESC_MA2330AA_AS	75083	5053585	154	1	1	1	1	1	1	1	1	0	1	1	1	1	0	0	12
ESC_NA0101AA_AS	209517	5054261	94	1	1	1	1	1	1	1	1	0	1	1	1	1	0	0	12
ESC_BA7191AA_AS	203729	5054456	119	1	1	1	1	1	1	1	1	0	1	1	1	1	0	0	12
ESC_BA4120AA_AS	229931	5054776	103	1	1	1	1	1	1	1	1	0	1	1	1	1	0	0	12
ESC_HA7009AA_AS	253547	5054937	124	1	1	1	1	1	1	1	1	0	1	1	1	1	0	1	13
ESC_PA1144AA_AS	155152	5054989	139	1	1	1	1	1	1	1	1	0	1	1	1	1	0	1	13
ESC_HA9766AA_AS	191062	5055007	92	1	1	1	1	1	1	1	1	0	1	1	1	1	0	0	12
ESC_OA4243AA_AS	216109	5055164	171	1	1	1	1	1	1	1	1	0	1	1	1	1	0	0	12
ESC_LA2598AA_AS	246539	5055293	108	1	1	1	1	1	1	1	1	0	1	1	1	1	0	1	13
ESC_IA9611AA_AS	288566	5055446	71	1	1	1	1	1	1	1	1	0	1	1	1	1	0	1	13
ESC_IA4274AA_AS	197119	5055467	84	1	1	1	1	1	1	1	1	0	1	1	1	1	0	1	13
ESC_CA1741AA_AS	183448	5055812	105	1	1	1	1	1	1	1	1	0	1	1	1	1	0	0	12
ESC_BA0101AA_AS	124382	5055943	136	1	1	1	1	1	1	1	1	0	1	1	1	1	0	1	13
ESC_NA7882AA_AS	191062	5055955	103	1	1	1	1	1	1	1	1	0	1	1	1	1	0	0	12
ESC_AA8306AA_AS	248004	5056096	111	1	1	1	1	1	1	1	1	0	1	1	1	1	0	1	13
ESC_HA8886AA_AS	71667	5056422	168	1	1	1	1	1	1	1	1	0	1	1	1	1	0	0	12
ESC_BA2912AA_AS	276177	5056658	103	1	1	1	1	1	1	1	1	0	1	1	1	1	0	0	12
ESC_FA7895AA_AS	319748	5057326	110	1	1	1	1	1	1	1	1	0	1	1	1	1	0	0	12
ESC_HA8877AA_AS	93039	5057341	162	1	1	1	1	1	1	1	1	0	1	1	1	1	0	0	12
ESC_BA9049AA_AS	230909	5057553	90	1	1	1	1	1	1	1	1	0	1	1	1	1	0	0	12
ESC_HA5813AA_AS	170527	5057663	103	1	1	1	1	1	1	1	1	0	1	1	1	1	0	0	12
ESC_OA4234AA_AS	175002	5057664	104	1	1	1	1	1	1	1	1	0	1	1	1	1	0	0	12
ESC_BA4453AA_AS	240138	5058805	155	1	1	1	1	1	1	1	1	0	1	1	1	1	0	1	13
ESC_BA6126AA_AS	284320	5058900	94	1	1	1	1	1	1	1	1	0	1	1	1	1	0	1	13
ESC_HA7039AA_AS	276327	5059018	67	1	1	1	1	1	1	1	1	0	1	1	1	1	0	0	12
ESC_HA9778AA_AS	159190	5059126	113	1	1	1	1	1	1	1	1	0	1	1	1	1	0	0	12
ESC_BA4835AA_AS	296297	5059136	125	1	1	1	1	1	1	1	1	0	1	1	1	1	0	1	13
ESC_LA5061AA_AS	287667	5059334	131	1	1	1	1	1	1	1	1	0	1	1	1	1	0	1	13
ESC_BA5290AA_AS	274735	5059470	100	1	1	1	1	1	1	1	1	0	1	1	1	1	0	0	12
ESC_NA7755AA_AS	86785	5059754	244	1	1	1	1	1	1	1	1	0	1	1	1	1	0	0	12
ESC_LA5331AA_AS	318636	5059989	78	1	1	1	1	1	1	1	1	0	1	1	1	1	0	0	12
ESC_PA0543AA_AS	208724	5060087	117	1	1	1	1	1	1	1	1	0	1	1	1	1	0	1	13
ESC_IA9337AA_AS	209445	5060336	94	1	1	1	1	1	1	1	1	0	1	1	1	1	0	0	12
ESC_CA0719AA_AS	289104	5060381	78	1	1	1	1	1	1	1	1	0	1	1	1	1	0	1	13
ESC_IA9576AA_AS	109708	5060510	132	1	1	1	1	1	1	1	1	0	1	1	1	1	0	0	12
ESC_CA5766AA_AS	237592	5060701	97	1	1	1	1	1	1	1	1	0	1	1	1	1	0	0	12
ESC_LA1636AA_AS	229902	5060997	74	1	1	1	1	1	1	1	1	0	1	1	1	1	0	0	12
ESC_BA2131AA_AS	198192	5061015	109	1	1	1	1	1	1	1	1	0	1	1	1	1	0	0	12
ESC_HA3219AA_AS	191469	5061164	157	1	1	1	1	1	1	1	1	0	1	1	1	1	0	0	12
ESC_HA3339AA_AS	200009	5061407	150	1	1	1	1	1	1	1	1	0	1	1	1	1	0	0	12
ESC_FA6262AA_AS	318636	5062108	78	1	1	1	1	1	1	1	1	0	1	1	1	1	0	0	12
ESC_JA5323AA_AS	234555	5062327	85	1	1	1	1	1	1	1	1	0	1	1	1	1	0	0	12
ESC_IA9060AA_AS	215577	5062535	109	1	1	1	1	1	1	1	1	0	1	1	1	1	0	0	12
ESC_LA5354AA_AS	278776	5062738	79	1	1	1	1	1	1	1	1	0	1	1	1	1	0	0	12
ESC_LA1155AA_AS	222568	5062794	98	1	1	1	1	1	1	1	1	0	1	1	1	1	0	0	12
ESC_CA6629AA_AS	231450	5062856	147	1	1	1	1	1	1	1	1	0	1	1	1	1	0	0	12
ESC_HA5003AA_AS	377292	5063025	68	1	1	1	1	1	1	1	1	0	1	1	1	1	0	0	12
ESC_BA1968AA_AS	191397	5063098	108	1	1	1	1	1	1	1	1	0	1	1	1	1	0	0	12
ESC_HA3421AA_AS	200081	5063275	153	1	1	1	1	1	1	1	1	0	1	1	1	1	0	0	12
ESC_CA4242AA_AS	298843	5063391	150	1	1	1	1	1	1	1	1	0	1	1	1	1	0	1	13
ESC_AA8021AA_AS	223133	5063673	106	1	1	1	1	1	1	1	1	0	1	1	1	1	0	0	12
ESC_BA7252AA_AS	298843	5063792	141	1	1	1	1	1	1	1	1	0	1	1	1	1	0	1	13
ESC_BA4639AA_AS	296021	5064016	120	1	1	1	1	1	1	1	1	0	1	1	1	1	0	0	12
ESC_JA0509AA_AS	159128	5064165	108	1	1	1	1	1	1	1	1	0	1	1	1	1	0	0	12
ESC_GA0612AA_AS	249512	5064245	136	1	1	1	1	1	1	1	1	0	1	1	1	1	0	1	13
ESC_BA4104AA_AS	186684	5064522	113	1	0	0	0	1	1	1	0	0	1	1	0	0	0	0	6
ESC_HA0199AA_AS	229896	5064621	93	1	1	1	1	1	1	1	1	0	1	1	1	1	0	0	12
ESC_HA5173AA_AS	323922	5064662	114	1	1	1	1	1	1	1	1	0	1	1	1	1	0	1	13
ESC_AA9282AA_AS	230838	5064986	155	1	1	1	1	1	1	1	1	0	1	1	1	1	0	1	13
ESC_GA9770AA_AS	191145	5065199	75	1	1	1	1	1	1	1	1	0	1	1	1	1	0	1	13
ESC_OA4239AA_AS	47358	5065213	337	1	1	1	1	1	1	1	1	0	1	1	1	1	0	0	12
ESC_HA8909AA_AS	73753	5065797	196	1	1	1	1	1	1	1	1	0	1	1	1	1	0	0	12
ESC_PA1672AA_AS	227177	5065866	118	1	1	1	1	1	1	1	1	0	1	1	1	1	0	1	13
ESC_NA8115AA_AS	191062	5066224	98	1	1	1	1	1	1	1	1	0	1	1	1	1	0	0	12
ESC_IA9961AA_AS	216641	5066295	93	1	1	1	1	1	1	1	1	0	1	1	1	1	0	0	12
ESC_HA6616AA_AS	117183	5066490	244	1	1	1	1	1	1	1	1	0	1	1	1	1	0	0	12
ESC_BA5004AA_AS	286918	5066527	107	1	1	1	1	1	1	1	1	0	1	1	1	1	0	0	12
ESC_LA1287AA_AS	286625	5066839	112	1	1	1	1	1	1	1	1	0	1	1	1	1	0	1	13
ESC_NA8194AA_AS	221302	5067166	88	1	1	1	1	1	1	1	1	0	1	1	1	1	0	0	12
ESC_NA3000AA_AS	333914	5067212	76	1	1	1	1	1	1	1	1	0	1	1	1	1	0	1	13
ESC_CA3704AA_AS	279127	5067341	96	1	1	1	1	1	1	1	1	0	1	1	1	1	0	1	13
ESC_CA6140AA_AS	204265	5067690	117	1	1	1	1	1	1	1	1	0	1	1	1	1	0	1	13
ESC_AA8029AA_AS	222845	5067879	121	1	1	1	1	1	1	1	1	0	1	1	1	1	0	0	12
ESC_BA2054AA_AS	276253	5068403	88	1	1	1	1	1	1	1	1	0	1	1	1	1	0	0	12
ESC_CA0067AA_AS	223133	5068454	121	1	1	1	1	1	1	1	1	0	1	1	1	1	0	0	12
ESC_IA9835AA_AS	216768	5068636	93	1	1	1	1	1	1	1	1	0	1	1	1	1	0	0	12
ESC_IA7624AA_AS	237512	5068874	85	1	1	1	1	1	1	1	1	0	1	1	1	1	0	0	12
ESC_NA2661AA_AS	276450	5069401	92	1	1	1	1	1	1	1	1	0	1	1	1	1	0	0	12
ESC_HA5124AA_AS	295367	5069482	95	1	1	1	1	1	1	1	1	0	1	1	1	1	0	1	13
ESC_HA5161AA_AS	342516	5069520	53	1	1	1	1	1	1	1	1	0	1	1	1	1	0	0	12
ESC_HA5807AA_AS	217403	5069545	88	1	1	1	1	1	1	1	1	0	1	1	1	1	0	0	12
ESC_JA0323AA_AS	158883	5069866	113	1	1	1	1	1	1	1	1	0	1	1	1	1	0	0	12
ESC_LA0248AA_AS	194488	5069881	98	1	1	1	1	1	1	1	1	0	1	1	1	1	0	0	12
ESC_BA4043AA_AS	389306	5070234	58	1	1	1	1	1	1	1	1	0	1	1	1	1	0	1	13
ESC_OA4237AA_AS	230046	5070411	100	1	1	1	1	1	1	1	1	0	1	1	1	1	0	0	12
ESC_NA2955AA_AS	309406	5070559	102	1	1	1	1	1	1	1	1	0	1	1	1	1	0	1	13
ESC_IA4170AA_AS	322101	5071114	133	1	1	1	1	1	1	1	1	0	1	1	1	1	0	1	13
ESC_CA5566AA_AS	275906	5071319	125	1	1	1	1	1	1	1	1	0	1	1	1	1	0	0	12
ESC_HA5413AA_AS	173945	5071562	151	1	1	1	1	1	1	1	1	0	1	1	1	1	0	0	12
ESC_CA0778AA_AS	222362	5071642	121	1	1	1	1	1	1	1	1	0	1	1	1	1	0	0	12
ESC_FA7831AA_AS	222492	5071786	116	1	1	1	1	1	1	1	1	0	1	1	1	1	0	0	12
ESC_LA5361AA_AS	341812	5072034	46	1	1	1	1	1	1	1	1	0	1	1	1	1	0	1	13
ESC_OA4244AA_AS	183727	5072057	126	1	1	1	1	1	1	1	1	0	1	1	1	1	0	0	12
ESC_HA1632AA_AS	276108	5072542	90	1	1	1	1	1	1	1	1	0	1	1	1	1	0	1	13
ESC_HA8875AA_AS	55754	5072973	229	1	1	1	1	1	1	1	1	0	1	1	1	1	0	0	12
ESC_HA3555AA_AS	191469	5072992	173	1	1	1	1	1	1	1	1	0	1	1	1	1	0	0	12
ESC_CA4502AA_AS	84472	5073567	136	1	1	1	1	1	1	1	1	0	0	1	1	1	0	0	11
ESC_JA1124AA_AS	158927	5073934	115	1	1	1	1	1	1	1	1	0	1	1	1	1	0	0	12
ESC_GA5097AA_AS	319752	5073973	99	1	1	1	1	1	1	1	1	0	1	1	1	1	0	0	12
ESC_IA9030AA_AS	222567	5074116	97	1	1	1	1	1	1	1	1	0	1	1	1	1	0	1	13
ESC_MA2814AA_AS	216185	5074169	92	1	1	1	1	1	1	1	1	0	1	1	1	1	0	0	12
ESC_HA6931AA_AS	229598	5074208	90	1	1	1	1	1	1	1	1	0	1	1	1	1	0	0	12
ESC_HA9155AA_AS	258935	5074584	89	1	1	1	1	1	1	1	1	0	1	1	1	1	0	0	12
ESC_IA9022AA_AS	336317	5074695	69	1	1	1	1	1	1	1	1	0	1	1	1	1	0	0	12
ESC_GA4964AA_AS	191481	5075007	91	1	1	1	1	1	1	1	1	0	1	1	1	1	0	0	12
ESC_HA6434AA_AS	284518	5075013	66	1	1	1	1	1	1	1	1	0	1	1	1	1	0	1	13
ESC_CA5711AA_AS	276122	5075184	108	1	1	1	1	1	1	1	1	0	1	1	1	1	0	0	12
ESC_CA3127AA_AS	276311	5075203	81	1	1	1	1	1	1	1	1	0	1	1	1	1	0	0	12
ESC_JA0154AA_AS	248772	5075437	167	1	1	1	1	1	1	1	1	0	1	1	1	1	0	1	13
ESC_HA3536AA_AS	181884	5075608	174	1	1	1	1	1	1	1	1	0	1	1	1	1	0	0	12
ESC_BA4920AA_AS	319696	5075727	94	1	1	1	1	1	1	1	1	0	1	1	1	1	0	0	12
ESC_GA6725AA_AS	191345	5075817	93	1	1	1	1	1	1	1	1	0	1	1	1	1	0	0	12
ESC_HA3561AA_AS	191359	5075866	206	1	1	1	1	1	1	1	1	0	1	1	1	1	0	0	12
ESC_IA4870AA_AS	209596	5075889	98	1	1	1	1	1	1	1	1	0	1	1	1	1	0	1	13
ESC_HA6802AA_AS	180860	5075931	80	1	1	1	1	1	1	1	1	0	1	1	1	1	0	0	12
ESC_IA3916AA_AS	231530	5075984	92	1	1	1	1	1	1	1	1	0	1	1	1	1	0	1	13
ESC_PA9021AA_AS	238935	5076085	116	1	1	1	1	1	1	1	1	0	1	1	1	1	0	1	13
ESC_PA9243AA_AS	303520	5076242	70	1	1	1	1	1	1	1	1	0	1	1	1	1	0	0	12
ESC_HA4302AA_AS	276227	5076396	117	1	1	1	1	1	1	1	1	0	1	1	1	1	0	0	12
ESC_IA2477AA_AS	216129	5076431	96	1	1	1	1	1	1	1	1	0	1	1	1	1	0	0	12
ESC_LA2788AA_AS	233779	5076474	85	1	1	1	1	1	1	1	1	0	1	1	1	1	0	0	12
ESC_BA3890AA_AS	191612	5076565	87	1	1	1	1	1	1	1	1	0	1	1	1	1	0	0	12
ESC_BA1626AA_AS	267562	5076599	64	1	1	1	1	1	1	1	1	0	1	1	1	1	0	1	13
ESC_HA3514AA_AS	191469	5076670	201	1	1	1	1	1	1	1	1	0	1	1	1	1	0	0	12
ESC_JA0564AA_AS	198927	5076880	85	1	1	1	1	1	1	1	1	0	1	1	1	1	0	0	12
ESC_CA3641AA_AS	188207	5076987	131	1	1	1	1	1	1	1	1	0	1	1	1	1	0	0	12
ESC_CA5288AA_AS	365024	5077123	68	1	1	1	1	1	1	1	1	0	1	1	1	1	0	1	13
ESC_HA3543AA_AS	181884	5077180	182	1	1	1	1	1	1	1	1	0	1	1	1	1	0	0	12
ESC_BA5382AA_AS	206082	5077204	116	1	1	1	1	1	1	1	1	0	1	1	1	1	0	0	12
ESC_JA0444AA_AS	179645	5077229	113	1	1	1	1	1	1	1	1	0	1	1	1	1	0	0	12
ESC_HA3513AA_AS	191469	5077267	208	1	1	1	1	1	1	1	1	0	1	1	1	1	0	0	12
ESC_HA3520AA_AS	181885	5077359	180	1	1	1	1	1	1	1	1	0	1	1	1	1	0	0	12
ESC_IA5881AA_AS	258457	5077608	57	1	1	1	1	1	1	1	1	0	1	1	1	1	0	0	12
ESC_HA3540AA_AS	191475	5077763	186	1	1	1	1	1	1	1	1	0	1	1	1	1	0	0	12
ESC_AA9595AA_AS	159106	5077808	141	1	1	1	1	1	1	1	1	0	1	1	1	1	0	0	12
ESC_MA2777AA_AS	209970	5077854	96	1	1	1	1	1	1	1	1	0	1	1	1	1	0	0	12
ESC_JA0828AA_AS	134641	5077864	117	1	1	1	1	1	1	1	1	0	1	1	1	1	0	0	12
ESC_NA8141AA_AS	222566	5077904	100	1	1	1	1	1	1	1	1	0	1	1	1	1	0	1	13
ESC_NA7737AA_AS	187801	5078537	88	1	1	1	1	1	1	1	1	0	1	1	1	1	0	0	12
ESC_JA0479AA_AS	159196	5078832	115	1	1	1	1	1	1	1	1	0	1	1	1	1	0	0	12
ESC_IA9023AA_AS	276327	5078960	83	1	1	1	1	1	1	1	1	0	1	1	1	1	0	0	12
ESC_MA2368AA_AS	130388	5078965	196	1	1	1	1	1	1	1	1	0	1	1	1	1	0	1	13
ESC_JA0896AA_AS	142458	5079037	101	1	1	1	1	1	1	1	1	0	1	1	1	1	0	0	12
ESC_HA5912AA_AS	173966	5079111	94	1	1	1	1	1	1	1	1	0	1	1	1	1	0	0	12
ESC_HA2038AA_AS	71511	5079180	230	1	1	1	1	1	1	1	1	0	1	1	1	1	0	0	12
ESC_NA8124AA_AS	229896	5079364	69	1	1	1	1	1	1	1	1	0	1	1	1	1	0	0	12
ESC_BA7563AA_AS	191497	5079388	95	1	1	1	1	1	1	1	1	0	1	1	1	1	0	0	12
ESC_HA7334AA_AS	67155	5079497	212	1	1	1	1	1	1	1	1	0	1	1	1	1	0	0	12
ESC_IA9350AA_AS	229897	5079522	87	1	1	1	1	1	1	1	1	0	1	1	1	1	0	0	12
ESC_BA0959AA_AS	223834	5079565	137	1	1	1	1	1	1	1	1	0	1	1	1	1	0	0	12
ESC_NA7859AA_AS	209517	5079572	111	1	1	1	1	1	1	1	1	0	1	1	1	1	0	0	12
ESC_HA8728AA_AS	192599	5079806	150	1	1	1	1	1	1	1	1	0	1	0	1	1	0	0	11
ESC_AA8361AA_AS	274807	5079947	103	1	1	1	1	1	1	1	1	0	1	1	1	1	0	0	12
ESC_NA9631AA_AS	229922	5079988	118	1	1	1	1	1	1	1	1	0	1	1	1	1	0	0	12
ESC_HA3677AA_AS	191475	5080048	187	1	1	1	1	1	1	1	1	0	1	1	1	1	0	0	12
ESC_BA9701AA_AS	203699	5080081	114	1	1	1	1	1	1	1	1	0	1	1	1	1	0	0	12
ESC_JA0287AA_AS	280477	5080297	105	1	1	1	1	1	1	1	1	0	1	1	1	1	0	1	13
ESC_CA2906AA_AS	186625	5080308	119	1	1	1	1	1	1	1	1	0	1	1	1	1	0	0	12
ESC_HA5766AA_AS	276209	5080467	87	1	1	1	1	1	1	1	1	0	1	1	1	1	0	0	12
ESC_GA0093AA_AS	222504	5080557	82	1	1	1	1	1	1	1	1	0	1	1	1	1	0	0	12
ESC_JA0827AA_AS	146672	5080639	125	1	1	1	1	1	1	1	1	0	1	1	1	1	0	0	12
ESC_HA5146AA_AS	234930	5080724	80	1	1	1	1	1	1	1	1	0	1	1	1	1	0	0	12
ESC_NA8064AA_AS	398027	5080780	78	1	1	1	1	1	1	1	1	0	1	1	1	1	0	1	13
ESC_HA3682AA_AS	191475	5080830	186	1	1	1	1	1	1	1	1	0	1	1	1	1	0	0	12
ESC_LA1115AA_AS	295365	5080858	120	1	1	1	1	1	1	1	1	0	1	1	1	1	0	1	13
ESC_HA5404AA_AS	229891	5080911	105	1	1	1	1	1	1	1	1	0	1	1	1	0	0	0	11
ESC_PA1128AA_AS	178876	5080989	139	1	1	1	1	1	1	1	1	0	1	1	1	1	0	0	12
ESC_BA3334AA_AS	173986	5080994	105	1	1	1	1	1	1	1	1	0	1	1	1	1	0	0	12
ESC_NA8084AA_AS	191062	5081026	127	1	1	1	1	1	1	1	1	0	1	1	1	1	0	0	12
ESC_HA4312AA_AS	319800	5081061	64	1	1	1	1	1	1	1	1	0	1	1	1	1	0	0	12
ESC_IA4074AA_AS	214861	5081289	91	1	1	1	1	1	1	1	1	0	1	1	1	1	0	0	12
ESC_GA0498AA_AS	303153	5081474	53	1	1	1	1	1	1	1	1	0	1	1	1	1	0	1	13
ESC_PA2145AA_AS	318986	5081727	128	1	1	1	1	1	1	1	1	0	1	1	1	1	0	1	13
ESC_HA6897AA_AS	309166	5081914	70	1	1	1	1	1	1	1	1	0	1	1	1	1	0	0	12
ESC_AA9350AA_AS	15726	5082048	622	1	1	1	1	1	1	1	0	0	0	1	1	1	0	0	10
ESC_LA5340AA_AS	167664	5082263	96	1	1	1	1	1	1	1	1	0	1	1	1	1	0	0	12
ESC_PA1096AA_AS	191497	5082266	138	1	1	1	1	1	1	1	1	0	1	1	1	1	0	0	12
ESC_LA1116AA_AS	295364	5082378	123	1	1	1	1	1	1	1	1	0	1	1	1	1	0	1	13
ESC_BA2222AA_AS	277924	5082438	100	1	1	1	1	1	1	1	1	0	1	1	1	1	0	1	13
ESC_HA5754AA_AS	319750	5082572	80	1	1	1	1	1	1	1	1	0	1	1	1	1	0	0	12
ESC_OA0235AA_AS	216193	5082650	109	1	1	1	1	1	1	1	1	0	1	1	1	1	0	0	12
ESC_HA7229AA_AS	187963	5082752	151	1	1	1	1	1	1	1	1	0	1	1	1	1	0	0	12
ESC_NA7922AA_AS	209318	5082825	94	1	1	1	1	1	1	1	1	0	1	1	1	1	0	0	12
ESC_BA4414AA_AS	170782	5083095	106	1	1	1	1	1	1	1	1	0	1	1	1	1	0	0	12
ESC_IA9213AA_AS	216129	5083343	101	1	1	1	1	1	1	1	1	0	1	1	1	1	0	0	12
ESC_BA0450AA_AS	236399	5083353	110	1	1	1	1	1	1	1	1	0	1	1	1	1	0	1	13
ESC_FA7820AA_AS	180264	5083432	191	1	1	1	1	1	1	1	1	0	1	1	1	1	0	1	13
ESC_BA0979AA_AS	309571	5083523	101	1	1	1	1	1	1	1	1	0	1	1	1	1	0	0	12
ESC_PA1713AA_AS	236685	5083745	109	1	1	1	1	1	1	1	1	0	1	1	1	1	0	1	13
ESC_HA3222AA_AS	181884	5083775	175	1	1	1	1	1	1	1	1	0	1	1	1	1	0	0	12
ESC_JA0730AA_AS	215016	5083893	105	1	1	1	1	1	1	1	1	0	1	1	1	1	0	0	12
ESC_JA0819AA_AS	233305	5083898	121	1	1	1	1	1	1	1	1	0	1	1	1	1	0	1	13
ESC_JA0105AA_AS	222568	5083907	87	1	1	1	1	1	1	1	1	0	1	1	1	1	0	0	12
ESC_NA2696AA_AS	330004	5084094	74	1	1	1	1	1	1	1	1	0	1	0	1	1	0	0	11
ESC_CA1397AA_AS	17132	5084660	479	1	1	1	1	1	1	1	0	0	1	1	1	1	0	0	11
ESC_HA4233AA_AS	201153	5084796	124	1	1	1	1	1	1	1	1	0	1	1	1	1	0	1	13
ESC_NA4677AA_AS	295755	5084881	43	1	1	1	1	1	1	1	1	0	1	1	1	1	0	1	13
ESC_LA3009AA_AS	197400	5085023	95	1	1	1	1	1	1	1	1	0	1	1	1	1	0	0	12
ESC_IA9673AA_AS	232903	5085269	98	1	1	1	1	1	1	1	1	0	1	1	1	1	0	0	12
ESC_PA9742AA_AS	275831	5085310	95	1	1	1	1	1	1	1	1	0	1	1	1	1	0	0	12
ESC_HA3612AA_AS	175528	5085545	181	1	1	1	1	1	1	1	1	0	1	1	1	1	0	0	12
ESC_HA3507AA_AS	186303	5085710	204	1	1	1	1	1	1	1	1	0	1	1	1	1	0	0	12
ESC_HA9846AA_AS	209503	5085761	101	1	1	1	1	1	1	1	1	0	1	1	1	1	0	0	12
ESC_BA5889AA_AS	191260	5086235	98	1	1	1	1	1	1	1	1	0	1	1	1	1	0	1	13
ESC_AA9235AA_AS	226898	5086346	103	1	1	1	1	1	1	1	1	0	1	1	1	1	0	0	12
ESC_HA3316AA_AS	181884	5086347	170	1	1	1	1	1	1	1	1	0	1	1	1	1	0	0	12
ESC_LA5355AA_AS	230026	5086366	88	1	1	1	1	1	1	1	1	0	1	1	1	1	0	0	12
ESC_HA3205AA_AS	181884	5086677	177	1	1	1	1	1	1	1	1	0	1	1	1	1	0	0	12
ESC_GA6746AA_AS	240063	5086711	124	1	1	1	1	1	1	1	1	0	1	1	1	1	0	1	13
ESC_BA2176AA_AS	319752	5086735	105	1	1	1	1	1	1	1	1	0	1	1	1	1	0	0	12
ESC_HA9736AA_AS	173057	5086960	113	1	1	1	1	1	1	1	1	0	1	1	1	1	0	0	12
ESC_CA4265AA_AS	142639	5087056	97	1	1	1	1	1	1	1	1	0	1	1	1	1	0	1	13
ESC_HA8911AA_AS	120314	5087217	150	1	1	1	1	1	1	1	1	0	1	1	1	1	0	0	12
ESC_NA8181AA_AS	191572	5087543	95	1	1	1	1	1	1	1	1	0	1	1	1	1	0	1	13
ESC_HA5765AA_AS	192074	5087567	94	1	1	1	1	1	1	1	1	0	1	1	1	1	0	0	12
ESC_HA5021AA_AS	277849	5087604	76	1	1	1	1	1	1	1	1	0	1	1	1	1	0	0	12
ESC_NA2638AA_AS	269720	5087722	134	1	1	1	1	1	1	1	1	0	1	1	1	1	0	0	12
ESC_IA9825AA_AS	159058	5087893	104	1	1	1	1	1	1	1	1	0	1	1	1	1	0	0	12
ESC_OA1924AA_AS	112630	5088063	142	1	1	1	1	1	1	1	1	0	1	1	1	1	0	0	12
ESC_JA1121AA_AS	109597	5088154	108	1	1	1	1	1	1	1	1	0	1	1	1	1	0	0	12
ESC_HA3331AA_AS	181884	5088539	179	1	1	1	1	1	1	1	1	0	1	1	1	1	0	0	12
ESC_BA3618AA_AS	229853	5088601	87	1	1	1	1	1	1	1	1	0	1	1	1	1	0	0	12
ESC_JA0372AA_AS	216231	5088624	97	1	1	1	1	1	1	1	1	0	1	1	1	1	0	0	12
ESC_HA5755AA_AS	201335	5088629	105	1	1	1	1	1	1	1	1	0	1	1	1	1	0	0	12
ESC_CA4766AA_AS	275985	5088644	90	1	1	1	1	1	1	1	1	0	1	1	1	1	0	1	13
ESC_NA8231AA_AS	234760	5088781	110	1	1	1	1	1	1	1	1	0	1	1	1	1	0	0	12
ESC_BA4452AA_AS	135300	5089157	151	1	1	1	1	1	1	1	1	0	1	1	1	1	0	0	12
ESC_IA6861AA_AS	161368	5089202	118	1	1	1	1	1	1	1	1	0	1	1	1	1	0	0	12
ESC_HA9390AA_AS	276255	5089340	82	1	1	1	1	1	1	1	1	0	1	1	1	1	0	0	12
ESC_BA9901AA_AS	274515	5089438	118	1	1	1	1	1	1	1	1	0	1	1	1	1	0	0	12
ESC_FA9703AA_AS	222467	5089485	79	1	1	1	1	1	1	1	1	0	1	1	1	1	0	0	12
ESC_HA3566AA_AS	191477	5089516	178	1	1	1	1	1	1	1	1	0	1	1	1	1	0	0	12
ESC_OA4192AA_AS	43592	5089609	295	1	1	1	1	1	1	1	1	0	1	1	1	1	0	0	12
ESC_HA4364AA_AS	364439	5089949	72	1	1	1	1	1	1	1	1	0	1	1	1	1	0	1	13
ESC_MA9916AA_AS	210470	5090004	86	1	1	1	1	1	1	1	1	0	1	1	1	1	0	0	12
ESC_HA8893AA_AS	102158	5090030	164	1	1	1	1	1	1	1	1	0	1	1	1	1	0	0	12
ESC_NA7894AA_AS	173830	5090208	128	1	1	1	1	1	1	1	1	0	1	1	1	1	0	0	12
ESC_GA7578AA_AS	203779	5090265	116	1	1	1	1	1	1	1	1	0	1	1	1	1	0	0	12
ESC_NA8086AA_AS	229750	5090333	77	1	1	1	1	1	1	1	1	0	1	1	1	1	0	0	12
ESC_CA1422AA_AS	271739	5090518	127	1	1	1	1	1	1	1	1	0	1	1	1	1	0	0	12
ESC_HA6943AA_AS	194059	5090597	75	1	1	1	1	1	1	1	1	0	1	1	1	1	0	0	12
ESC_LA0535AA_AS	209517	5090681	76	1	1	1	1	1	1	1	1	0	1	1	1	1	0	0	12
ESC_BA6797AA_AS	181744	5090735	122	1	1	1	1	1	1	1	1	0	1	1	1	1	0	0	12
ESC_CA6731AA_AS	173879	5090770	87	1	1	1	1	1	1	1	1	0	1	1	1	1	0	0	12
ESC_GA0421AA_AS	234707	5090804	67	1	1	1	1	1	1	1	1	0	1	1	1	1	0	0	12
ESC_BA1336AA_AS	149756	5091061	211	1	1	1	1	1	1	1	1	0	0	1	1	1	0	1	12
ESC_BA6165AA_AS	186703	5091122	143	1	1	1	1	1	1	1	1	0	0	1	1	1	0	0	11
ESC_MA1580AA_AS	124268	5091379	168	1	1	1	1	1	1	1	1	0	1	1	1	1	0	0	12
ESC_HA3509AA_AS	191469	5091392	195	1	1	1	1	1	1	1	1	0	1	1	1	1	0	0	12
ESC_JA6698AA_AS	66254	5091726	182	1	1	1	1	1	1	1	1	0	1	1	1	1	0	1	13
ESC_OA0225AA_AS	43650	5091913	277	1	1	1	1	1	1	1	1	0	1	1	1	1	0	0	12
ESC_BA0160AA_AS	214468	5092069	130	1	1	1	1	1	1	1	1	0	1	1	1	1	0	0	12
ESC_NA2646AA_AS	174900	5092113	98	1	1	1	1	1	1	1	1	0	1	1	1	1	0	0	12
ESC_JA0793AA_AS	227802	5092191	127	1	1	1	1	1	1	1	1	0	0	1	1	1	0	1	12
ESC_OA4249AA_AS	209517	5092436	100	1	1	1	1	1	1	1	1	0	1	1	1	1	0	0	12
ESC_HA3470AA_AS	190986	5092499	172	1	1	1	1	1	1	1	1	0	1	1	1	1	0	0	12
ESC_FA8405AA_AS	247453	5092570	157	1	1	1	1	1	1	1	1	0	1	1	1	1	0	1	13
ESC_HA7041AA_AS	202091	5092642	104	1	1	1	1	1	1	1	1	0	1	1	1	1	0	0	12
ESC_HA3450AA_AS	191579	5092652	196	1	1	1	1	1	1	1	1	0	1	1	1	1	0	0	12
ESC_IA3855AA_AS	216271	5092660	88	1	1	1	1	1	1	1	1	0	1	1	1	1	0	0	12
ESC_BA4826AA_AS	214341	5092815	137	1	1	1	1	1	1	1	1	0	1	1	1	1	0	0	12
ESC_HA3518AA_AS	191469	5092849	195	1	1	1	1	1	1	1	1	0	1	1	1	1	0	0	12
ESC_GA5230AA_AS	277196	5092895	101	1	1	1	1	1	1	1	1	0	1	1	1	1	0	1	13
ESC_IA9827AA_AS	178371	5092981	142	1	1	1	1	1	1	1	1	0	1	1	1	1	0	1	13
ESC_BA8263AA_AS	319752	5092998	108	1	1	1	1	1	1	1	1	0	1	1	1	1	0	0	12
ESC_BA5786AA_AS	244048	5093093	157	1	1	1	1	1	1	1	1	0	1	1	1	1	0	1	13
ESC_HA2056AA_AS	87519	5093167	214	1	1	1	1	1	1	1	1	0	0	1	1	1	0	0	11
ESC_GA3894AA_AS	274413	5093610	139	1	1	1	1	1	1	1	1	0	1	1	1	1	0	1	13
ESC_AA9304AA_AS	191194	5093638	154	1	1	1	1	1	1	1	1	0	1	1	1	1	0	0	12
ESC_HA3510AA_AS	191469	5093740	215	1	1	1	1	1	1	1	1	0	1	1	1	1	0	0	12
ESC_IA9881AA_AS	202624	5093808	112	1	1	1	1	1	1	1	1	0	1	1	1	1	0	0	12
ESC_NA8196AA_AS	229855	5093822	97	1	1	1	1	1	1	1	1	0	1	1	1	1	0	0	12
ESC_OA4247AA_AS	112862	5093996	240	1	1	1	1	1	1	1	1	0	1	1	1	1	0	0	12
ESC_HA5751AA_AS	278996	5094287	82	1	1	1	1	1	1	1	1	0	1	1	1	1	0	1	13
ESC_JA0350AA_AS	209953	5094390	93	1	1	1	1	1	1	1	1	0	1	1	1	1	0	0	12
ESC_HA3562AA_AS	199998	5094408	207	1	1	1	1	1	1	1	1	0	1	1	1	1	0	0	12
ESC_HA7010AA_AS	253547	5094469	150	1	1	1	1	1	1	1	1	0	1	1	1	1	0	1	13
ESC_HA8898AA_AS	81312	5094651	201	1	1	1	1	1	1	1	1	0	1	1	1	1	0	0	12
ESC_HA3668AA_AS	191608	5094736	196	1	1	1	1	1	1	1	1	0	1	1	1	1	0	0	12
ESC_NA7750AA_AS	155163	5094777	138	1	1	1	1	1	1	1	1	0	1	1	1	1	0	0	12
ESC_GA8951AA_AS	229796	5094835	121	1	1	1	1	1	1	1	1	0	1	1	1	1	0	1	13
ESC_BA2902AA_AS	214468	5094855	112	1	1	1	1	1	1	1	1	0	1	1	1	1	0	0	12
ESC_JA7938AA_AS	298360	5094863	96	1	1	1	1	1	1	1	1	0	1	1	1	1	0	0	12
ESC_FA3307AA_AS	276119	5094951	112	1	1	1	1	1	1	1	1	0	1	1	1	1	0	1	13
ESC_GA0395AA_AS	293595	5095135	136	1	1	1	1	1	1	1	1	0	1	1	1	1	0	1	13
ESC_JA0264AA_AS	159176	5095216	142	1	1	1	1	1	1	1	1	0	1	1	1	1	0	0	12
ESC_LA0531AA_AS	286861	5095247	134	1	1	1	1	1	1	1	1	0	1	1	1	1	0	1	13
ESC_CA2165AA_AS	159172	5095318	133	1	1	1	1	1	1	1	1	0	1	1	1	1	0	0	12
ESC_LA0532AA_AS	286861	5095408	140	1	1	1	1	1	1	1	1	0	1	1	1	1	0	1	13
ESC_LA0791AA_AS	251428	5095483	116	1	1	1	1	1	1	1	1	0	1	1	1	1	0	1	13
ESC_BA8475AA_AS	203637	5095745	110	1	1	1	1	1	1	1	1	0	1	1	1	1	0	0	12
ESC_HA8889AA_AS	114704	5095746	119	1	1	1	1	1	1	1	1	0	1	1	1	1	0	0	12
ESC_HA3515AA_AS	191608	5095797	211	1	1	1	1	1	1	1	1	0	1	1	1	1	0	0	12
ESC_IA8760AA_AS	56832	5095909	223	1	1	1	1	1	1	1	1	0	1	1	1	1	0	1	13
ESC_JA0411AA_AS	229905	5096111	87	1	1	1	1	1	1	1	1	0	1	1	1	1	0	0	12
ESC_HA9837AA_AS	87295	5096428	196	1	1	1	1	1	1	1	1	0	1	1	1	1	0	0	12
ESC_HA9555AA_AS	209517	5096553	94	1	1	1	1	1	1	1	1	0	1	1	1	1	0	0	12
ESC_HA3363AA_AS	274869	5096693	113	1	1	1	1	1	1	1	1	0	1	1	1	1	0	0	12
ESC_AA8981AA_AS	275907	5097084	188	1	1	1	1	1	1	1	1	0	1	1	1	1	0	0	12
ESC_BA4435AA_AS	186658	5097171	91	1	1	1	1	1	1	1	1	0	1	1	1	1	0	0	12
ESC_HA4246AA_AS	222591	5097359	90	1	1	1	1	1	1	1	1	0	1	1	1	1	0	0	12
ESC_NA2643AA_AS	220486	5097722	75	1	1	1	1	1	1	1	1	0	1	1	1	1	0	0	12
ESC_BA8095AA_AS	200131	5097818	147	1	1	1	1	1	1	1	1	0	1	1	1	1	0	0	12
ESC_GA3954AA_AS	264217	5097839	64	1	1	1	1	1	1	1	1	0	0	1	1	1	0	0	11
ESC_HA3563AA_AS	200070	5097898	203	1	1	1	1	1	1	1	1	0	1	1	1	1	0	0	12
ESC_BA9536AA_AS	274643	5097946	102	1	1	1	1	1	1	1	1	0	1	1	1	1	0	1	13
ESC_LA2891AA_AS	202941	5098047	107	1	1	1	1	1	1	1	1	0	1	1	1	1	0	0	12
ESC_JA0643AA_AS	150402	5098286	122	1	1	1	1	1	1	1	1	0	1	1	1	1	0	0	12
ESC_HA4990AA_AS	263319	5098331	75	1	1	1	1	1	1	1	1	0	1	1	1	1	0	0	12
ESC_BA7404AA_AS	355353	5098351	55	1	1	1	1	1	1	1	1	0	1	1	1	1	0	1	13
ESC_IA9699AA_AS	209517	5098592	109	1	1	1	1	1	1	1	1	0	1	1	1	1	0	0	12
ESC_HA3378AA_AS	313182	5098700	109	1	1	1	1	1	1	1	1	0	1	1	1	1	0	0	12
ESC_PA1126AA_AS	170714	5098855	134	1	1	1	1	1	1	1	1	0	1	1	1	1	0	0	12
ESC_HA5801AA_AS	204756	5098893	107	1	1	1	1	1	1	1	1	0	1	1	1	1	0	0	12
ESC_JA0210AA_AS	239975	5098936	127	1	1	1	1	1	1	1	1	0	1	1	1	1	0	1	13
ESC_PA1137AA_AS	163378	5098971	147	1	1	1	1	1	1	1	1	0	1	1	1	1	0	0	12
ESC_HA3538AA_AS	187223	5099013	200	1	1	1	1	1	1	1	1	0	1	1	1	1	0	0	12
ESC_JA0406AA_AS	230680	5099790	128	1	1	1	1	1	1	1	1	0	1	1	1	1	0	1	13
ESC_GA9400AA_AS	186501	5099880	125	1	1	1	1	1	1	1	1	0	0	1	1	1	0	0	11
ESC_NA9133AA_AS	258883	5100177	95	1	1	1	1	1	1	1	1	0	1	1	1	1	0	0	12
ESC_JA0181AA_AS	229894	5100227	75	1	1	1	1	1	1	1	1	0	0	1	1	1	0	0	11
ESC_OA4242AA_AS	229902	5100371	103	1	1	1	1	1	1	1	1	0	1	1	1	1	0	0	12
ESC_CA4425AA_AS	275883	5100372	107	1	1	1	1	1	1	1	1	0	1	1	1	1	0	0	12
ESC_BA4171AA_AS	275086	5100409	136	1	1	1	1	1	1	1	1	0	1	1	1	1	0	0	12
ESC_JA0214AA_AS	140608	5100463	139	1	1	1	1	1	1	1	1	0	1	1	1	1	0	0	12
ESC_BA7872AA_AS	188063	5100467	157	1	1	1	1	1	1	1	1	0	1	1	1	1	0	0	12
ESC_CA2460AA_AS	246361	5100825	117	1	1	1	1	1	1	1	1	0	1	1	1	1	0	1	13
ESC_MA2712AA_AS	158302	5101049	101	1	1	1	1	1	1	1	1	0	1	1	1	1	0	0	12
ESC_IA9168AA_AS	139554	5101287	122	1	1	1	1	1	1	1	1	0	1	1	1	1	0	0	12
ESC_HA9317AA_AS	216213	5101391	105	1	1	1	1	1	1	1	1	0	1	1	1	1	0	0	12
ESC_KA9959AA_AS	204966	5101599	94	1	1	1	1	1	1	1	1	0	1	1	1	1	0	0	12
ESC_NA7938AA_AS	191062	5101752	114	1	1	1	1	1	1	1	1	0	1	1	1	1	0	0	12
ESC_CA3776AA_AS	276156	5101767	109	1	1	1	1	1	1	1	1	0	1	1	1	1	0	1	13
ESC_HA5814AA_AS	284329	5101889	60	1	1	1	1	1	1	1	1	0	1	1	1	1	0	1	13
ESC_GA5002AA_AS	222508	5102022	93	1	1	1	1	1	1	1	1	0	1	1	1	1	0	0	12
ESC_BA2774AA_AS	205318	5102045	99	1	1	1	1	1	1	1	1	0	1	1	1	1	0	0	12
ESC_LA2771AA_AS	246206	5102159	134	1	1	1	1	1	1	1	1	0	1	1	1	1	0	1	13
ESC_IA9931AA_AS	170531	5102463	121	1	1	1	1	1	1	1	1	0	1	1	1	1	0	0	12
ESC_HA3266AA_AS	257842	5102529	127	1	1	1	1	1	1	1	1	0	1	1	1	1	0	0	12
ESC_NA8212AA_AS	273749	5102682	54	1	1	1	1	1	1	1	1	0	1	1	1	1	0	1	13
ESC_HA3558AA_AS	191469	5102739	198	1	1	1	1	1	1	1	1	0	1	1	1	1	0	0	12
ESC_IA9685AA_AS	226061	5102861	90	1	1	1	1	1	1	1	1	0	1	1	1	1	0	0	12
ESC_NA7763AA_AS	216213	5102936	126	1	1	1	1	1	1	1	1	0	1	1	1	1	0	0	12
ESC_IA2683AA_AS	209516	5103041	98	1	1	1	1	1	1	1	1	0	1	1	1	1	0	0	12
ESC_BA4216AA_AS	276915	5103134	96	1	1	1	1	1	1	1	1	0	1	1	1	1	0	0	12
ESC_JA0834AA_AS	158942	5103260	98	1	1	1	1	1	1	1	1	0	1	1	1	1	0	0	12
ESC_HA3616AA_AS	191469	5103647	207	1	1	1	1	1	1	1	1	0	1	1	1	1	0	0	12
ESC_BA2665AA_AS	119637	5103689	131	1	1	1	1	1	1	1	1	0	1	1	1	1	0	1	13
ESC_CA5460AA_AS	223133	5103862	102	1	1	1	1	1	1	1	1	0	1	1	1	1	0	0	12
ESC_JA0519AA_AS	185336	5103893	116	1	1	1	1	1	1	1	1	0	1	1	1	1	0	0	12
ESC_GA5040AA_AS	191859	5104061	97	1	1	1	1	1	1	1	1	0	1	1	1	1	0	0	12
ESC_HA9310AA_AS	186028	5104145	98	1	1	1	1	1	1	1	1	0	1	0	1	1	0	1	12
ESC_HA5913AA_AS	336304	5104169	75	1	1	1	1	1	1	1	1	0	1	1	1	1	0	0	12
ESC_MA9932AA_AS	209377	5104263	102	1	1	1	1	1	1	1	1	0	1	1	1	1	0	0	12
ESC_HA3433AA_AS	175528	5104314	202	1	1	1	1	1	1	1	1	0	1	1	1	1	0	0	12
ESC_HA3523AA_AS	191469	5104351	203	1	1	1	1	1	1	1	1	0	1	1	1	1	0	0	12
ESC_HA3647AA_AS	191475	5104360	138	1	1	1	1	1	1	1	1	0	1	1	1	1	0	0	12
ESC_HA9790AA_AS	100163	5104673	145	1	1	1	1	1	1	1	1	0	1	1	1	1	0	0	12
ESC_HA6957AA_AS	319178	5104789	62	1	1	1	1	1	1	1	1	0	1	1	1	1	0	1	13
ESC_BA8293AA_AS	190521	5104869	111	1	1	1	1	1	1	1	1	0	0	1	1	1	0	0	11
ESC_CA3590AA_AS	186599	5104928	114	1	1	1	1	1	1	1	1	0	0	1	1	1	0	0	11
ESC_BA6790AA_AS	168138	5104941	152	1	1	1	1	1	1	1	1	0	1	1	1	1	0	0	12
ESC_JA0811AA_AS	158883	5105128	99	1	1	1	1	1	1	1	1	0	1	1	1	1	0	0	12
ESC_LA0685AA_AS	210344	5105150	116	1	1	1	1	1	1	1	1	0	1	1	1	1	0	1	13
ESC_IA9243AA_AS	216213	5105251	121	1	1	1	1	1	1	1	1	0	1	1	1	1	0	0	12
ESC_GA7620AA_AS	198676	5105325	113	1	1	1	1	1	1	1	1	0	1	1	1	1	0	0	12
ESC_NA7804AA_AS	216213	5105517	114	1	1	1	1	1	1	1	1	0	1	1	1	1	0	0	12
ESC_NA8153AA_AS	209517	5105569	88	1	1	1	1	1	1	1	1	0	1	1	1	1	0	0	12
ESC_IA6158AA_AS	222496	5105829	104	1	1	1	1	1	1	1	1	0	1	1	1	1	0	0	12
ESC_BA3073AA_AS	275267	5105893	111	1	1	1	1	1	1	1	1	0	1	1	1	1	0	1	13
ESC_KA8808AA_AS	331060	5105964	64	1	1	1	1	1	1	1	1	0	1	1	1	1	0	1	13
ESC_CA4229AA_AS	229655	5106144	134	1	1	1	1	1	1	1	1	0	1	1	1	1	0	0	12
ESC_CA0296AA_AS	276117	5106650	111	1	1	1	1	1	1	1	1	0	0	1	1	1	0	1	12
ESC_JA0625AA_AS	209495	5106699	84	1	1	1	1	1	1	1	1	0	1	1	1	1	0	0	12
ESC_HA3466AA_AS	191718	5106824	151	1	1	1	1	1	1	1	1	0	1	1	1	1	0	0	12
ESC_CA5294AA_AS	319732	5107271	124	1	1	1	1	1	1	1	1	0	1	1	1	1	0	0	12
ESC_AA9306AA_AS	240139	5107293	132	1	1	1	1	1	1	1	1	0	1	1	1	1	0	1	13
ESC_JA0640AA_AS	162918	5107306	94	1	1	1	1	1	1	1	1	0	1	1	1	1	0	0	12
ESC_HA3489AA_AS	175527	5107415	201	1	1	1	1	1	1	1	1	0	1	1	1	1	0	0	12
ESC_HA3459AA_AS	200081	5107537	193	1	1	1	1	1	1	1	1	0	1	1	1	1	0	0	12
ESC_GA5134AA_AS	279892	5107560	129	1	1	1	1	1	1	1	1	0	1	1	1	1	0	1	13
ESC_BA3884AA_AS	503788	5107605	103	1	1	1	1	1	1	1	1	0	1	1	1	1	0	1	13
ESC_NA9624AA_AS	214202	5108050	113	1	1	1	1	1	1	1	1	0	1	1	1	1	0	0	12
ESC_HA9804AA_AS	200126	5108222	93	1	1	1	1	1	1	1	1	0	1	1	1	1	0	0	12
ESC_HA5409AA_AS	203985	5108378	119	1	1	1	1	1	1	1	1	0	1	1	1	1	0	0	12
ESC_HA3478AA_AS	175528	5108462	210	1	1	1	1	1	1	1	1	0	1	1	1	1	0	0	12
ESC_NA8005AA_AS	209517	5108498	79	1	1	1	1	1	1	1	1	0	1	1	1	1	0	0	12
ESC_HA3204AA_AS	213668	5108823	111	1	1	1	1	1	1	1	1	0	1	1	1	1	0	0	12
ESC_NA7789AA_AS	262155	5108893	94	1	1	1	1	1	1	1	1	0	1	0	1	1	0	0	11
ESC_BA8901AA_AS	39931	5108905	249	1	1	1	1	1	1	1	1	0	1	1	1	1	0	0	12
ESC_BA1463AA_AS	194287	5109033	139	1	1	1	1	1	1	1	1	0	1	1	1	1	0	0	12
ESC_FA8406AA_AS	246277	5109206	171	1	1	1	1	1	1	1	1	0	1	1	1	1	0	1	13
ESC_JA0436AA_AS	170423	5109206	106	1	1	1	1	1	1	1	1	0	0	1	1	1	0	0	11
ESC_HA8897AA_AS	116062	5109244	184	1	1	1	1	1	1	1	1	0	1	1	1	1	0	0	12
ESC_IA0224AA_AS	191034	5109325	105	1	1	1	1	1	1	1	1	0	1	1	1	1	0	0	12
ESC_HA3498AA_AS	175528	5109649	205	1	1	1	1	1	1	1	1	0	1	1	1	1	0	0	12
ESC_HA3657AA_AS	191475	5109672	140	1	1	1	1	1	1	1	1	0	1	1	1	1	0	0	12
ESC_NA8237AA_AS	173943	5109694	88	1	1	1	1	1	1	1	1	0	1	1	1	1	0	0	12
ESC_HA3159AA_AS	200144	5109707	186	1	1	1	1	1	1	1	1	0	1	1	1	1	0	0	12
ESC_MA9973AA_AS	240370	5109769	92	1	1	1	1	1	1	1	1	0	1	1	1	1	0	0	12
ESC_MA2327AA_AS	119841	5109799	162	1	1	1	1	1	1	1	1	0	1	1	1	1	0	0	12
ESC_HA5760AA_AS	276253	5109903	98	1	1	1	1	1	1	1	1	0	1	1	1	1	0	0	12
ESC_HA8580AA_AS	58998	5109996	181	1	1	1	1	1	1	1	1	0	1	1	1	1	0	0	12
ESC_HA5753AA_AS	314620	5110019	99	1	1	1	1	1	1	1	1	0	1	1	1	1	0	0	12
ESC_AA8663AA_AS	209836	5110102	151	1	1	1	1	1	1	1	1	0	1	1	1	1	0	0	12
ESC_MA9924AA_AS	209967	5110110	87	1	1	1	1	1	1	1	1	0	1	1	1	1	0	0	12
ESC_IA9344AA_AS	276326	5110117	84	1	1	1	1	1	1	1	1	0	1	1	1	1	0	0	12
ESC_HA3388AA_AS	276311	5110172	116	1	1	1	1	1	1	1	1	0	1	1	1	1	0	0	12
ESC_BA3928AA_AS	222494	5110188	201	1	1	1	1	1	1	1	1	0	1	1	1	1	0	0	12
ESC_JA5250AA_AS	187168	5110454	162	1	1	1	1	1	1	1	1	0	1	1	1	1	0	0	12
ESC_HA3573AA_AS	191475	5110524	131	1	1	1	1	1	1	1	1	0	1	1	1	1	0	0	12
ESC_HA4301AA_AS	319800	5110859	107	0	1	1	1	0	0	0	1	0	1	0	1	1	0	0	7
ESC_HA1624AA_AS	203075	5110969	106	1	1	1	1	1	1	1	1	0	1	1	1	1	0	0	12
ESC_IA9024AA_AS	194568	5110986	109	1	1	1	1	1	1	1	1	0	1	1	1	1	0	0	12
ESC_JA0742AA_AS	169526	5111081	119	1	1	1	1	1	1	1	1	0	1	1	1	1	0	0	12
ESC_CA5485AA_AS	273435	5111256	116	1	1	1	1	1	1	1	1	0	1	0	1	1	0	0	11
ESC_GA0063AA_AS	243506	5111326	67	1	1	1	1	1	1	1	1	0	1	1	1	1	0	0	12
ESC_AA7933AA_AS	203645	5111427	112	1	1	1	1	1	1	1	1	0	1	1	1	1	0	0	12
ESC_HA3430AA_AS	191186	5111441	184	1	1	1	1	1	1	1	1	0	1	1	1	1	0	0	12
ESC_HA3495AA_AS	191612	5111443	154	1	1	1	1	1	1	1	1	0	1	1	1	1	0	0	12
ESC_CA2137AA_AS	196177	5111519	94	1	1	1	1	1	1	1	1	0	1	1	1	1	0	1	13
ESC_HA3183AA_AS	191469	5111534	194	1	1	1	1	1	1	1	1	0	1	1	1	1	0	0	12
ESC_CA1294AA_AS	191362	5111766	111	1	1	1	1	1	1	1	1	0	1	1	1	1	0	0	12
ESC_OA0105AA_AS	200653	5111779	105	1	1	1	1	1	1	1	1	0	1	1	1	1	0	0	12
ESC_GA0417AA_AS	319389	5111785	93	1	1	1	1	1	1	1	1	0	1	1	1	1	0	0	12
ESC_HA3579AA_AS	181427	5111869	149	1	1	1	1	1	1	1	1	0	1	1	1	1	0	0	12
ESC_LA2692AA_AS	220241	5111902	116	1	1	1	1	1	1	1	1	0	1	1	1	1	0	1	13
ESC_NA8047AA_AS	209515	5111949	98	1	1	1	1	1	1	1	1	0	1	1	1	1	0	0	12
ESC_FA9948AA_AS	279942	5112300	91	1	1	1	1	1	1	1	1	0	1	1	1	1	0	1	13
ESC_HA6590AA_AS	78338	5112360	358	1	1	1	1	1	1	1	1	0	1	1	1	1	0	0	12
ESC_HA5752AA_AS	191375	5112587	104	1	1	1	1	1	1	1	1	0	1	1	1	1	0	0	12
ESC_HA9676AA_AS	161786	5112741	97	1	1	1	1	1	1	1	1	0	1	1	1	1	0	0	12
ESC_IA9706AA_AS	222568	5112863	134	1	1	1	1	1	1	1	1	0	1	1	1	1	0	0	12
ESC_IA9349AA_AS	229917	5112874	108	1	1	1	1	1	1	1	1	0	1	1	1	1	0	0	12
ESC_HA6196AA_AS	201958	5112883	107	1	1	1	1	1	1	1	1	0	1	1	1	1	0	0	12
ESC_CA6211AA_AS	213667	5112921	189	1	1	1	1	1	1	1	1	0	1	1	1	1	0	0	12
ESC_NA9630AA_AS	333238	5113181	102	1	1	1	1	1	1	1	1	0	1	1	1	1	0	0	12
ESC_HA9835AA_AS	117550	5113186	142	1	1	1	1	1	1	1	1	0	1	1	1	1	0	0	12
ESC_BA9105AA_AS	18332	5113207	647	1	1	1	1	1	1	1	0	0	0	1	1	1	0	0	10
ESC_JA0517AA_AS	190120	5113354	154	1	1	1	1	1	1	1	1	0	1	1	1	1	0	0	12
ESC_BA6775AA_AS	199411	5113377	112	1	1	1	1	1	1	1	1	0	1	0	1	1	0	0	11
ESC_IA9252AA_AS	209517	5113522	94	1	1	1	1	1	1	1	1	0	1	1	1	1	0	0	12
ESC_CA3489AA_AS	274276	5113536	103	1	1	1	1	1	1	1	1	0	1	1	1	1	0	1	13
ESC_HA3457AA_AS	213668	5113947	122	1	1	1	1	1	1	1	1	0	1	1	1	1	0	0	12
ESC_AA9415AA_AS	154196	5114094	165	1	1	1	1	1	1	1	1	0	1	1	1	1	0	0	12
ESC_BA9917AA_AS	173994	5114188	103	1	1	1	1	1	1	1	1	0	1	1	1	1	0	0	12
ESC_HA3456AA_AS	191608	5114455	160	1	1	1	1	1	1	1	1	0	1	1	1	1	0	0	12
ESC_MA2344AA_AS	77869	5114544	175	1	1	1	1	1	1	1	1	0	1	1	1	1	0	0	12
ESC_GA9248AA_AS	150893	5114631	162	1	1	1	1	1	1	1	1	0	1	1	1	1	0	0	12
ESC_HA3415AA_AS	191469	5114730	177	1	1	1	1	1	1	1	1	0	1	1	1	1	0	0	12
ESC_HA9822AA_AS	191062	5114734	110	1	1	1	1	1	1	1	1	0	1	1	1	1	0	0	12
ESC_BA7819AA_AS	165747	5114876	145	1	1	1	1	1	1	1	1	0	1	1	1	1	0	0	12
ESC_HA6566AA_AS	57926	5115084	190	1	1	1	1	1	1	1	1	0	1	1	1	1	0	0	12
ESC_GA5041AA_AS	191933	5115180	103	1	1	1	1	1	1	1	1	0	1	1	1	1	0	0	12
ESC_BA7194AA_AS	279854	5115265	73	1	1	1	1	1	1	1	1	0	1	1	1	1	0	1	13
ESC_LA5353AA_AS	222568	5115374	115	1	1	1	1	1	1	1	1	0	1	1	1	1	0	0	12
ESC_MA3784AA_AS	209388	5115432	94	1	1	1	1	1	1	1	1	0	1	1	1	1	0	0	12
ESC_IA9339AA_AS	216213	5115437	108	1	1	1	1	1	1	1	1	0	1	1	1	1	0	0	12
ESC_HA8899AA_AS	77041	5115451	182	1	1	1	1	1	1	1	1	0	1	1	1	1	0	0	12
ESC_NA8044AA_AS	229655	5115511	77	1	1	1	1	1	1	1	1	0	1	1	1	1	0	0	12
ESC_NA2892AA_AS	353760	5115514	62	1	1	1	1	1	1	1	1	0	1	1	1	1	0	1	13
ESC_PA8301AA_AS	174588	5115569	93	1	1	1	1	1	1	1	1	0	1	1	1	1	0	0	12
ESC_JA5186AA_AS	303487	5115629	72	1	1	1	1	1	1	1	1	0	1	1	1	1	0	0	12
ESC_NA8062AA_AS	276327	5115680	124	1	1	1	1	1	1	1	1	0	1	1	1	1	0	0	12
ESC_HA3237AA_AS	176998	5115825	162	1	1	1	1	1	1	1	1	0	1	1	1	1	0	0	12
ESC_LA0714AA_AS	256654	5115915	97	1	1	1	1	1	1	1	1	0	1	1	1	1	0	0	12
ESC_HA8884AA_AS	91866	5115975	189	1	1	1	1	1	1	1	1	0	1	1	1	1	0	0	12
ESC_HA8732AA_AS	165199	5116047	118	1	1	1	1	1	1	1	1	0	0	1	1	1	0	0	11
ESC_MA3768AA_AS	191896	5116147	85	1	1	1	1	1	1	1	1	0	1	1	1	1	0	0	12
ESC_HA8298AA_AS	209516	5116322	116	1	1	1	1	1	1	1	1	0	1	1	1	1	0	0	12
ESC_AA9814AA_AS	182358	5116451	102	1	1	1	1	1	1	1	1	0	1	1	1	1	0	1	13
ESC_PA1092AA_AS	174171	5116555	146	1	1	1	1	1	1	1	1	0	1	1	1	1	0	0	12
ESC_IA3961AA_AS	259505	5116757	95	1	1	1	1	1	1	1	1	0	1	1	1	1	0	0	12
ESC_HA3557AA_AS	200080	5116773	182	1	1	1	1	1	1	1	1	0	1	1	1	1	0	0	12
ESC_CA3884AA_AS	298296	5116976	116	1	1	1	1	1	1	1	1	0	1	1	1	1	0	0	12
ESC_HA5090AA_AS	276290	5117008	74	1	1	1	1	1	1	1	1	0	1	1	1	1	0	0	12
ESC_BA0686AA_AS	276311	5117100	120	1	1	1	1	1	1	1	1	0	1	1	1	1	0	0	12
ESC_IA9987AA_AS	229897	5117152	78	1	1	1	1	1	1	1	1	0	1	1	1	1	0	0	12
ESC_BA8055AA_AS	159555	5117255	158	1	1	1	1	1	1	1	1	0	1	1	1	1	0	1	13
ESC_CA3511AA_AS	191116	5117288	93	1	1	1	1	1	1	1	1	0	1	1	1	1	0	1	13
ESC_GA0072AA_AS	173804	5117347	96	1	1	1	1	1	1	1	1	0	1	1	1	1	0	0	12
ESC_HA8901AA_AS	64122	5117461	200	1	1	1	1	1	1	1	1	0	1	1	1	1	0	0	12
ESC_HA3322AA_AS	254372	5117610	121	1	1	1	1	1	1	1	1	0	1	1	1	1	0	0	12
ESC_OA9362AA_AS	342364	5117708	86	1	1	1	1	1	1	1	1	0	1	1	1	1	0	0	12
ESC_HA9789AA_AS	159190	5117743	144	1	1	1	1	1	1	1	1	0	1	1	1	1	0	0	12
ESC_HA3369AA_AS	174172	5117898	159	1	1	1	1	1	1	1	1	0	1	1	1	1	0	0	12
ESC_HA3419AA_AS	213667	5117914	114	1	1	1	1	1	1	1	1	0	1	1	1	1	0	0	12
ESC_HA3443AA_AS	191471	5117931	152	1	1	1	1	1	1	1	1	0	1	1	1	1	0	0	12
ESC_CA2772AA_AS	204989	5117941	124	1	1	1	1	1	1	1	1	0	1	1	1	1	0	0	12
ESC_AA7969AA_AS	229797	5117978	112	1	1	1	1	1	1	1	1	0	1	1	1	1	0	0	12
ESC_GA5062AA_AS	216592	5118013	133	1	1	1	1	1	1	1	1	0	1	1	1	1	0	0	12
ESC_HA3196AA_AS	213548	5118077	121	1	1	1	1	1	1	1	1	0	1	1	1	1	0	0	12
ESC_GA5155AA_AS	187509	5118093	161	1	1	1	1	1	1	1	1	0	1	1	1	1	0	0	12
ESC_HA3644AA_AS	274832	5118141	108	1	1	1	1	1	1	1	1	0	1	1	1	1	0	0	12
ESC_AA8382AA_AS	214341	5118271	99	1	1	1	1	1	1	1	1	0	1	1	1	1	0	0	12
ESC_AA9460AA_AS	146980	5118476	165	1	1	1	1	1	1	1	1	0	1	1	1	1	0	0	12
ESC_LA0715AA_AS	216213	5118547	109	1	1	1	1	1	1	1	1	0	1	1	1	1	0	0	12
ESC_HA6595AA_AS	159594	5118565	109	1	1	1	1	1	1	1	1	0	1	1	1	1	0	0	12
ESC_BA8615AA_AS	242774	5118585	132	1	1	1	1	1	1	1	1	0	1	1	1	1	0	0	12
ESC_GA8973AA_AS	190986	5118596	88	1	1	1	1	1	1	1	1	0	1	1	1	1	0	1	13
ESC_FA7821AA_AS	179680	5118644	134	1	1	1	1	1	1	1	1	0	1	1	1	1	0	0	12
ESC_HA9836AA_AS	182242	5118741	108	1	0	1	1	1	1	1	1	0	1	1	1	1	0	0	11
ESC_HA3318AA_AS	213668	5118876	131	1	1	1	1	1	1	1	1	0	1	1	1	1	0	0	12
ESC_HA3223AA_AS	213668	5119085	120	1	1	1	1	1	1	1	1	0	1	1	1	1	0	0	12
ESC_HA3337AA_AS	181884	5119233	179	1	1	1	1	1	1	1	1	0	1	1	1	1	0	0	12
ESC_CA6112AA_AS	191821	5119478	132	1	1	1	1	1	1	1	1	0	1	1	1	1	0	0	12
ESC_HA9527AA_AS	166683	5119500	125	1	1	1	1	1	1	1	1	0	1	1	1	1	0	0	12
ESC_JA1056AA_AS	243840	5119653	126	1	1	1	1	1	1	1	1	0	1	1	1	1	0	1	13
ESC_HA9842AA_AS	157125	5119790	159	1	1	1	1	1	1	1	1	0	1	1	1	1	0	0	12
ESC_LA0717AA_AS	216213	5119833	107	1	1	1	1	1	1	1	1	0	1	1	1	1	0	0	12
ESC_HA3306AA_AS	191356	5119881	161	1	1	1	1	1	1	1	1	0	1	1	1	1	0	0	12
ESC_FA9990AA_AS	209153	5120030	108	1	1	1	1	1	1	1	1	0	1	1	1	1	0	0	12
ESC_FA8154AA_AS	191062	5120046	105	1	1	1	1	1	1	1	1	0	1	1	1	1	0	0	12
ESC_IA8998AA_AS	286259	5120079	95	1	1	1	1	1	1	1	1	0	1	1	1	1	0	0	12
ESC_HA9739AA_AS	336308	5120387	63	1	1	1	1	1	1	1	1	0	1	1	1	1	0	0	12
ESC_IA9420AA_AS	229935	5120553	117	1	1	1	1	1	1	1	1	0	1	0	1	1	0	0	11
ESC_MA3527AA_AS	392992	5120704	67	1	1	1	1	1	1	1	1	0	1	1	1	1	0	1	13
ESC_CA2568AA_AS	284359	5120791	100	1	1	1	1	1	1	1	1	0	1	1	1	1	0	1	13
ESC_GA6753AA_AS	201524	5120845	96	1	1	1	1	1	1	1	1	0	1	1	1	1	0	0	12
ESC_JA0501AA_AS	319436	5121033	86	1	1	1	1	1	1	1	1	0	1	1	1	1	0	0	12
ESC_OA1923AA_AS	268765	5121391	86	1	1	1	1	1	1	1	1	0	1	1	1	1	0	1	13
ESC_HA4324AA_AS	269503	5121463	101	1	1	1	1	1	1	1	1	0	1	1	1	1	0	0	12
ESC_BA5148AA_AS	276253	5121555	95	1	1	1	1	1	1	1	1	0	1	1	1	1	0	0	12
ESC_IA9497AA_AS	173945	5121651	108	1	1	1	1	1	1	1	1	0	1	1	1	1	0	0	12
ESC_HA5810AA_AS	222625	5121751	99	1	1	1	1	1	1	1	1	0	1	1	1	1	0	0	12
ESC_PA1760AA_AS	191062	5121814	136	1	1	1	1	1	1	1	1	0	1	1	1	1	0	0	12
ESC_HA5774AA_AS	352144	5121853	68	1	1	1	1	1	1	1	1	0	1	1	1	1	0	1	13
ESC_MA2658AA_AS	157723	5122057	120	1	1	1	1	1	1	1	1	0	1	1	1	1	0	0	12
ESC_GA0012AA_AS	172360	5122092	101	1	1	1	1	1	1	1	1	0	1	1	1	1	0	0	12
ESC_KA9960AA_AS	200401	5122158	116	1	1	1	1	1	1	1	1	0	1	1	1	1	0	0	12
ESC_CA1010AA_AS	158933	5122204	166	1	1	1	1	1	1	1	1	0	1	1	1	1	0	0	12
ESC_BA5176AA_AS	276311	5122258	124	1	1	1	1	1	1	1	1	0	1	1	1	1	0	0	12
ESC_GA5020AA_AS	209671	5122343	100	1	1	1	1	1	1	1	1	0	1	1	1	1	0	0	12
ESC_MA9896AA_AS	209236	5122401	111	1	1	1	1	1	1	1	1	0	1	1	1	1	0	0	12
ESC_HA3485AA_AS	181884	5122420	183	1	1	1	1	1	1	1	1	0	1	1	1	1	0	0	12
ESC_CA5675AA_AS	280001	5122462	117	1	1	1	1	1	1	1	1	0	1	1	1	1	0	0	12
ESC_IA9513AA_AS	279970	5122610	108	1	1	1	1	1	1	1	1	0	1	1	1	1	0	1	13
ESC_BA7687AA_AS	275906	5122620	104	1	1	1	1	1	1	1	1	0	1	1	1	1	0	0	12
ESC_AA8721AA_AS	318909	5122841	126	1	1	1	1	1	1	1	1	0	1	1	1	1	0	0	12
ESC_HA9821AA_AS	212907	5122874	125	1	1	1	1	1	1	1	1	0	1	1	1	1	0	0	12
ESC_AA7885AA_AS	188903	5122977	92	1	1	1	1	1	1	1	1	0	1	1	1	1	0	0	12
ESC_HA4334AA_AS	323352	5123033	109	1	1	1	1	1	1	1	1	0	1	1	1	1	0	1	13
ESC_BA2288AA_AS	276157	5123043	130	1	1	1	1	1	1	1	1	0	1	1	1	1	0	0	12
ESC_CA2624AA_AS	231065	5123064	121	1	1	1	1	1	1	1	1	0	1	1	1	1	0	0	12
ESC_NA2653AA_AS	212854	5123798	120	1	1	1	1	1	1	1	1	0	1	1	1	1	0	0	12
ESC_HA5914AA_AS	141631	5123846	125	1	1	1	1	1	1	1	1	0	0	1	1	1	0	0	11
ESC_JA0588AA_AS	201433	5123879	104	1	1	1	1	1	1	1	1	0	1	1	1	1	0	0	12
ESC_LA4535AA_AS	138004	5123927	334	1	1	1	1	1	1	1	1	0	1	1	1	1	0	0	12
ESC_BA4007AA_AS	185257	5124119	112	1	1	1	1	1	1	1	1	0	1	1	1	1	0	0	12
ESC_CA2609AA_AS	211063	5124130	119	1	1	1	1	1	1	1	1	0	1	1	1	1	0	0	12
ESC_HA7343AA_AS	217772	5124161	116	1	1	1	1	1	1	1	1	0	1	1	1	1	0	0	12
ESC_GA3799AA_AS	702728	5124165	80	1	1	1	1	1	1	1	1	0	1	1	1	1	0	1	13
ESC_BA9434AA_AS	276177	5124201	121	1	1	1	1	1	1	1	1	0	1	1	1	1	0	0	12
ESC_NA8214AA_AS	276327	5124435	61	1	1	1	1	1	1	1	1	0	1	1	1	1	0	0	12
ESC_HA3542AA_AS	181884	5124572	181	1	1	1	1	1	1	1	1	0	1	1	1	1	0	0	12
ESC_NA7747AA_AS	71903	5125487	229	1	1	1	1	1	1	1	1	0	1	1	1	1	0	0	12
ESC_PA1131AA_AS	213013	5125831	115	1	1	1	1	1	1	1	1	0	1	1	1	1	0	1	13
ESC_GA5045AA_AS	191261	5125833	105	1	1	1	1	1	1	1	1	0	1	1	1	1	0	0	12
ESC_CA5358AA_AS	191625	5125928	159	1	1	1	1	1	1	1	1	0	0	1	1	1	0	0	11
ESC_HA3191AA_AS	191597	5126036	200	1	1	1	1	1	1	1	1	0	1	1	1	1	0	0	12
ESC_HA9795AA_AS	229892	5126138	92	1	1	1	1	1	1	1	1	0	1	1	1	1	0	0	12
ESC_MA2350AA_AS	82952	5126188	177	1	1	1	1	1	1	1	1	0	1	1	1	1	0	1	13
ESC_CA3063AA_AS	151333	5126352	157	1	1	1	1	1	1	1	1	0	1	1	1	1	0	0	12
ESC_BA5167AA_AS	169123	5126404	132	1	1	1	1	1	1	1	1	0	0	1	1	1	0	1	12
ESC_MA2347AA_AS	104033	5126513	142	1	1	1	1	1	1	1	1	0	1	1	1	1	0	0	12
ESC_HA4223AA_AS	222012	5126537	97	1	1	1	1	1	1	1	1	0	1	1	1	1	0	0	12
ESC_HA4337AA_AS	279942	5126556	87	1	1	1	1	1	1	1	1	0	1	1	1	1	0	1	13
ESC_HA5803AA_AS	334434	5126650	116	1	1	1	1	1	1	1	1	0	1	1	1	1	0	0	12
ESC_LA1096AA_AS	279970	5126674	109	1	1	1	1	1	1	1	1	0	1	1	1	1	0	1	13
ESC_JA0683AA_AS	190500	5126918	163	1	1	1	1	1	1	1	1	0	1	1	1	1	0	1	13
ESC_BA8847AA_AS	222362	5126955	162	1	1	1	1	1	1	1	1	0	1	1	1	1	0	0	12
ESC_BA3883AA_AS	276253	5127078	125	1	1	1	1	1	1	1	1	0	1	1	1	1	0	0	12
ESC_BA4968AA_AS	191612	5127194	132	1	1	1	1	1	1	1	1	0	1	1	1	1	0	0	12
ESC_NA7923AA_AS	87391	5127252	167	1	1	1	1	1	1	1	1	0	0	1	1	1	0	0	11
ESC_JA0435AA_AS	188112	5127293	106	1	1	1	1	1	1	1	1	0	1	1	1	1	0	0	12
ESC_PA1736AA_AS	222568	5127375	109	1	1	1	1	1	1	1	1	0	1	1	1	1	0	0	12
ESC_HA3528AA_AS	181884	5127411	184	1	1	1	1	1	1	1	1	0	1	1	1	1	0	0	12
ESC_BA1502AA_AS	184877	5127413	95	1	1	1	1	1	1	1	1	0	1	1	1	1	0	1	13
ESC_PA1746AA_AS	257973	5127460	107	1	1	1	1	1	1	1	1	0	1	1	1	1	0	0	12
ESC_PA8286AA_AS	174568	5127554	89	1	1	1	1	1	1	1	1	0	1	1	1	1	0	0	12
ESC_BA2893AA_AS	218474	5127670	79	1	1	1	1	1	1	1	1	0	1	1	1	1	0	1	13
ESC_AA9754AA_AS	276178	5127683	129	1	1	1	1	1	1	1	1	0	1	1	1	1	0	1	13
ESC_JA0199AA_AS	120854	5127862	133	1	1	1	1	1	1	1	1	0	1	1	1	1	0	0	12
ESC_FA9974AA_AS	259171	5127946	74	1	1	1	1	1	1	1	1	0	1	1	1	1	0	0	12
ESC_NA7757AA_AS	261962	5128119	103	1	1	1	1	1	1	1	1	0	1	1	1	1	0	0	12
ESC_BA9403AA_AS	325298	5128260	137	1	1	1	1	1	1	1	1	0	1	1	1	1	0	0	12
ESC_HA3551AA_AS	173107	5128298	185	1	1	1	1	1	1	1	1	0	1	1	1	1	0	0	12
ESC_GA0014AA_AS	202775	5128318	98	1	1	1	1	1	1	1	1	0	1	1	1	1	0	0	12
ESC_HA3664AA_AS	181884	5128371	190	1	1	1	1	1	1	1	1	0	1	1	1	1	0	0	12
ESC_JA0714AA_AS	166352	5128389	132	1	1	1	1	1	1	1	1	0	1	1	1	1	0	0	12
ESC_CA0267AA_AS	181132	5128474	128	1	1	1	1	1	1	1	1	0	1	1	1	1	0	0	12
ESC_IA9356AA_AS	224321	5128484	124	1	1	1	1	1	1	1	1	0	1	0	1	1	0	0	11
ESC_HA7953AA_AS	182159	5128540	107	1	1	1	1	1	1	1	1	0	1	1	1	1	0	1	13
ESC_CA4760AA_AS	275906	5128609	105	1	1	1	1	1	1	1	1	0	1	1	1	1	0	0	12
ESC_IA4871AA_AS	191095	5128618	184	1	1	1	1	1	1	1	1	0	1	1	1	1	0	1	13
ESC_HA5781AA_AS	243406	5128768	173	1	1	1	1	1	1	1	1	0	1	1	1	1	0	1	13
ESC_HA9648AA_AS	223403	5129040	112	1	1	1	1	1	1	1	1	0	1	1	1	1	0	0	12
ESC_HA9814AA_AS	159190	5129249	98	1	1	1	1	1	1	1	1	0	1	1	1	1	0	0	12
ESC_CA1594AA_AS	134622	5129301	119	1	1	1	1	1	1	1	1	0	1	1	1	1	0	1	13
ESC_BA0676AA_AS	300093	5129335	75	1	1	1	1	1	1	1	1	0	1	1	1	1	0	1	13
ESC_IA4622AA_AS	209238	5129406	113	1	1	1	1	1	1	1	1	0	1	1	1	1	0	0	12
ESC_HA9744AA_AS	229842	5129433	105	1	1	1	1	1	1	1	1	0	1	1	1	1	0	0	12
ESC_PA8289AA_AS	172706	5129469	104	1	1	1	1	1	1	1	1	0	1	1	1	1	0	0	12
ESC_PA1744AA_AS	227175	5129523	135	1	1	1	1	1	1	1	1	0	1	1	1	1	0	1	13
ESC_CA0731AA_AS	202902	5129655	135	1	1	1	1	1	1	1	1	0	1	1	1	1	0	0	12
ESC_BA2975AA_AS	276253	5129832	160	1	1	1	1	1	1	1	1	0	1	1	1	1	0	0	12
ESC_JA0191AA_AS	189026	5129915	109	1	1	1	1	1	1	1	1	0	1	1	1	1	0	0	12
ESC_HA5779AA_AS	305613	5130144	114	1	1	1	1	1	1	1	1	0	1	1	1	1	0	1	13
ESC_CA0092AA_AS	191556	5130416	108	1	1	1	1	1	1	1	1	0	1	1	1	1	0	0	12
ESC_CA2774AA_AS	330388	5130791	132	1	1	1	1	1	1	1	1	0	1	1	1	1	0	0	12
ESC_KA0879AA_AS	164493	5131331	138	1	1	1	1	1	1	1	1	0	1	1	1	1	0	0	12
ESC_FA8404AA_AS	230608	5131841	142	1	1	1	1	1	1	1	1	0	1	1	1	1	0	1	13
ESC_CA2785AA_AS	146564	5132230	222	1	1	1	1	1	1	1	1	0	1	1	1	1	0	0	12
ESC_HA6582AA_AS	82942	5132478	347	1	1	1	1	1	1	0	1	0	1	1	1	1	0	1	12
ESC_NA9609AA_AS	227121	5132523	120	1	1	1	1	1	1	1	1	0	1	1	1	1	0	0	12
ESC_FA7822AA_AS	191356	5132592	130	1	1	1	1	1	1	1	1	0	1	1	1	1	0	0	12
ESC_BA5988AA_AS	203441	5132629	135	1	1	1	1	1	1	1	1	0	1	1	1	1	0	0	12
ESC_FA9890AA_AS	191034	5132662	101	1	1	1	1	1	1	1	1	0	1	1	1	1	0	0	12
ESC_GA0036AA_AS	203566	5132730	88	1	1	1	1	1	1	1	1	0	1	1	1	1	0	0	12
ESC_BA9985AA_AS	193335	5132904	212	1	1	1	1	1	1	1	1	0	0	1	1	1	0	1	12
ESC_BA6984AA_AS	276178	5132948	100	1	1	1	1	1	1	1	1	0	1	1	1	1	0	1	13
ESC_HA5142AA_AS	424794	5133022	54	1	1	1	1	1	1	1	1	0	1	1	1	1	0	1	13
ESC_JA0457AA_AS	162283	5133058	139	1	1	1	1	1	1	1	1	0	1	1	1	1	0	0	12
ESC_MA0300AA_AS	284849	5133084	94	1	1	1	1	1	1	1	1	0	0	1	1	1	0	0	11
ESC_HA3257AA_AS	175528	5133399	185	1	1	1	1	1	1	1	1	0	1	1	1	1	0	0	12
ESC_BA9163AA_AS	319752	5133413	101	1	1	1	1	1	1	1	1	0	1	1	1	1	0	0	12
ESC_BA5420AA_AS	319752	5133501	95	1	1	1	1	1	1	1	1	0	1	1	1	1	0	0	12
ESC_BA7612AA_AS	300000	5133778	85	1	1	1	1	1	1	1	1	0	1	1	1	1	0	1	13
ESC_PA1124AA_AS	206053	5133879	133	1	1	1	1	1	1	1	1	0	1	1	1	1	0	0	12
ESC_BA8183AA_AS	204989	5133929	147	1	1	1	1	1	1	1	1	0	1	1	1	1	0	0	12
ESC_HA8876AA_AS	71061	5134105	183	1	1	1	1	1	1	1	1	0	1	1	1	1	0	0	12
ESC_HA5763AA_AS	340453	5134146	99	1	1	1	1	1	1	1	1	0	1	1	1	1	0	1	13
ESC_BA8416AA_AS	204203	5134478	123	1	1	1	1	1	1	1	1	0	1	1	1	1	0	0	12
ESC_IA3854AA_AS	216213	5134712	99	1	1	1	1	1	1	1	1	0	1	1	1	1	0	0	12
ESC_CA0298AA_AS	231561	5134886	129	1	1	1	1	1	1	1	1	0	1	1	1	1	0	0	12
ESC_AA8174AA_AS	174430	5134915	137	1	1	1	1	1	1	1	1	0	1	1	1	1	0	0	12
ESC_MA2367AA_AS	87089	5134931	171	1	1	1	1	1	1	1	1	0	1	1	1	1	0	1	13
ESC_NA8095AA_AS	209517	5134982	99	1	1	1	1	1	1	1	1	0	1	1	1	1	0	0	12
ESC_HA5762AA_AS	222582	5135141	124	1	1	1	1	1	1	1	1	0	1	1	1	1	0	0	12
ESC_BA7816AA_AS	319752	5135318	127	1	1	1	1	1	1	1	1	0	1	1	1	1	0	0	12
ESC_MA3178AA_AS	159189	5135548	115	1	1	1	1	1	1	1	1	0	1	1	1	1	0	0	12
ESC_HA9659AA_AS	200708	5135586	137	1	1	1	1	1	1	1	1	0	1	1	1	1	0	0	12
ESC_JA0170AA_AS	181701	5135669	128	1	1	1	1	1	1	1	1	0	1	1	1	1	0	0	12
ESC_BA2017AA_AS	191548	5135715	104	1	1	1	1	1	1	1	1	0	1	1	1	1	0	0	12
ESC_JA0821AA_AS	173758	5135794	98	1	1	1	1	1	1	1	1	0	1	1	1	1	0	0	12
ESC_LA2605AA_AS	166877	5135798	151	1	1	1	1	1	1	1	1	1	1	1	1	1	1	0	14
ESC_HA5686AA_AS	63971	5135926	411	1	1	1	1	1	1	1	1	0	1	1	1	1	0	0	12
ESC_JA0855AA_AS	109589	5135966	151	1	1	1	1	1	1	1	1	0	1	1	1	1	0	0	12
ESC_IA9743AA_AS	222568	5136021	103	1	1	1	1	1	1	1	1	0	1	1	1	1	0	0	12
ESC_BA5332AA_AS	237787	5136358	96	1	1	1	1	1	1	1	1	0	1	1	1	1	0	1	13
ESC_NA9157AA_AS	295541	5136585	85	1	1	1	1	1	1	1	1	0	1	1	1	1	0	1	13
ESC_HA5127AA_AS	336348	5136635	84	1	1	1	1	1	1	1	1	0	1	1	1	1	0	0	12
ESC_JA0280AA_AS	192173	5136674	117	1	1	1	1	1	1	1	1	0	1	1	1	1	0	0	12
ESC_GA0385AA_AS	150085	5136772	108	1	1	1	1	1	1	1	1	0	1	1	1	1	0	1	13
ESC_HA5761AA_AS	216082	5136828	109	1	1	1	1	1	1	1	1	0	1	1	1	1	0	0	12
ESC_HA5780AA_AS	274291	5136831	70	1	1	1	1	1	1	1	1	0	1	1	1	1	0	1	13
ESC_HA3449AA_AS	175528	5136944	197	1	1	1	1	1	1	1	1	0	1	1	1	1	0	0	12
ESC_CA2647AA_AS	191469	5136985	122	1	1	1	1	1	1	1	1	0	1	1	1	1	0	0	12
ESC_HA3481AA_AS	190986	5136994	205	1	1	1	1	1	1	1	1	0	1	1	1	1	0	0	12
ESC_HA3340AA_AS	175528	5137139	201	1	1	1	1	1	1	1	1	0	1	1	1	1	0	0	12
ESC_JA0250AA_AS	201001	5137367	111	1	1	1	1	1	1	1	1	0	1	1	1	1	0	0	12
ESC_BA4441AA_AS	141869	5137433	164	1	1	1	1	1	1	1	1	0	1	1	1	1	0	0	12
ESC_KA8872AA_AS	229897	5137556	105	1	1	1	1	1	1	1	1	0	1	1	1	1	0	0	12
ESC_HA2034AA_AS	148477	5137728	135	1	1	1	1	1	1	1	1	0	1	1	1	1	0	0	12
ESC_JA0190AA_AS	183829	5138006	103	1	1	1	1	1	1	1	1	0	1	1	1	1	0	0	12
ESC_GA8808AA_AS	159575	5138071	160	1	1	1	1	1	1	1	1	0	1	1	1	1	0	0	12
ESC_NA7945AA_AS	229893	5138250	105	1	1	1	1	1	1	1	1	0	1	1	1	1	0	1	13
ESC_AA9225AA_AS	284329	5138304	89	1	1	1	1	1	1	1	1	0	1	1	1	1	0	1	13
ESC_NA7733AA_AS	191062	5138353	151	1	1	1	1	1	1	1	1	0	1	1	1	1	0	0	12
ESC_NA8244AA_AS	247038	5138463	101	1	1	1	1	1	1	1	1	0	1	1	1	1	0	1	13
ESC_HA5018AA_AS	276255	5138582	72	1	1	1	1	1	1	1	1	0	1	1	1	1	0	0	12
ESC_NA2639AA_AS	304876	5138607	83	1	1	1	1	1	1	1	1	0	1	1	1	1	0	1	13
ESC_JA0451AA_AS	134629	5138658	118	1	1	1	1	1	1	1	1	0	0	1	1	1	0	0	11
ESC_IA8997AA_AS	200002	5138681	117	1	1	1	1	1	1	1	1	0	1	1	1	1	0	0	12
ESC_CA3582AA_AS	315397	5138693	132	1	1	1	1	1	1	1	1	0	1	1	1	1	0	0	12
ESC_OA0227AA_AS	97780	5138801	182	1	1	1	1	1	1	1	1	0	1	1	1	1	0	1	13
ESC_OA4246AA_AS	97780	5138816	182	1	1	1	1	1	1	1	1	0	1	1	1	1	0	1	13
ESC_HA9680AA_AS	173965	5138831	106	1	1	1	1	1	1	1	1	0	1	1	1	1	0	0	12
ESC_CA4021AA_AS	193335	5138932	216	1	1	1	1	1	1	1	1	0	1	1	1	1	0	1	13
ESC_BA3503AA_AS	243538	5138966	117	1	1	1	1	1	1	1	1	0	1	1	1	1	0	0	12
ESC_HA0449AA_AS	93085	5139084	134	1	1	1	1	1	1	1	1	0	1	1	1	1	0	0	12
ESC_NA7994AA_AS	188957	5139120	112	1	1	1	1	1	1	1	1	0	1	1	1	1	0	1	13
ESC_HA5757AA_AS	284329	5139171	78	1	1	1	1	1	1	1	1	0	1	1	1	1	0	1	13
ESC_JA0589AA_AS	229799	5139191	127	1	1	1	1	1	1	1	1	0	1	1	1	1	0	0	12
ESC_JA0165AA_AS	180662	5139270	127	1	1	1	1	1	1	1	1	0	1	1	1	1	0	0	12
ESC_HA3241AA_AS	276253	5139722	108	1	1	1	1	1	1	1	1	0	1	1	1	1	0	0	12
ESC_BA4294AA_AS	163217	5139744	101	1	1	1	1	1	1	1	1	0	1	1	1	1	0	1	13
ESC_IA9306AA_AS	204787	5139815	98	1	1	1	1	1	1	1	1	0	1	1	1	1	0	0	12
ESC_HA3556AA_AS	191579	5139827	205	1	1	1	1	1	1	1	1	0	1	1	1	1	0	0	12
ESC_HA6947AA_AS	244916	5140007	77	1	1	1	1	1	1	1	1	0	1	1	1	1	0	1	13
ESC_HA5061AA_AS	216213	5140120	70	1	1	1	1	1	1	1	1	0	1	1	1	1	0	0	12
ESC_HA4296AA_AS	277758	5140122	110	1	1	1	1	1	1	1	1	0	1	1	1	1	0	1	13
ESC_IA8960AA_AS	191062	5140323	97	1	1	1	1	1	1	1	1	0	1	1	1	1	0	0	12
ESC_BA2797AA_AS	193094	5140357	133	1	1	1	1	1	1	1	1	0	1	1	1	1	0	0	12
ESC_OA4190AA_AS	276327	5140371	148	1	1	1	1	1	1	1	1	0	1	1	1	1	0	0	12
ESC_IA9072AA_AS	276327	5140646	83	1	1	1	1	1	1	1	1	0	1	1	1	1	0	0	12
ESC_HA8912AA_AS	88995	5140695	169	1	1	1	1	1	1	1	1	0	1	1	1	1	0	0	12
ESC_MA9913AA_AS	174072	5140782	101	1	1	1	1	1	1	1	1	0	1	1	1	1	0	0	12
ESC_PA1740AA_AS	216213	5140800	96	1	1	1	1	1	1	1	1	0	1	1	1	1	0	0	12
ESC_HA7609AA_AS	30960	5140931	424	1	1	1	1	1	1	1	1	0	1	1	1	1	0	1	13
ESC_IA0770AA_AS	202647	5141045	84	1	1	1	1	1	1	1	1	0	1	1	1	1	0	1	13
ESC_CA3124AA_AS	339975	5141095	133	1	1	1	1	1	1	1	1	0	1	1	1	1	0	1	13
ESC_BA6240AA_AS	157473	5141162	142	1	1	1	1	1	1	1	1	0	0	0	1	1	0	0	10
ESC_IA8935AA_AS	177517	5141332	102	1	1	1	1	1	1	1	1	0	1	1	1	1	0	0	12
ESC_HA3252AA_AS	191469	5141354	199	1	1	1	1	1	1	1	1	0	1	1	1	1	0	0	12
ESC_NA8131AA_AS	191039	5141643	115	1	1	1	1	1	1	1	1	0	1	1	1	1	0	0	12
ESC_FA7795AA_AS	176923	5141831	142	1	1	1	1	1	1	1	1	0	1	0	1	1	0	1	12
ESC_CA3442AA_AS	26304	5141855	495	1	1	1	1	1	1	1	0	0	0	1	1	1	0	0	10
ESC_HA3245AA_AS	184705	5142000	199	1	1	1	1	1	1	1	1	0	1	1	1	1	0	0	12
ESC_MA0278AA_AS	182829	5142185	121	1	1	1	1	1	1	1	1	0	1	1	1	1	0	1	13
ESC_HA5039AA_AS	284833	5142327	108	1	1	1	1	1	1	1	1	0	1	1	1	1	0	0	12
ESC_HA5784AA_AS	231147	5142500	125	1	1	1	1	1	1	1	1	0	1	1	1	1	0	0	12
ESC_BA4747AA_AS	191469	5142713	155	1	1	1	1	1	1	1	1	0	1	1	1	1	0	0	12
ESC_MA3640AA_AS	286833	5142756	122	1	1	1	1	1	1	1	1	0	1	1	1	1	0	1	13
ESC_HA5087AA_AS	336289	5142798	94	1	1	1	1	1	1	1	1	0	1	1	1	1	0	0	12
ESC_BA6958AA_AS	319752	5142859	83	1	1	1	1	1	1	1	1	0	1	1	1	1	0	0	12
ESC_JA0701AA_AS	232818	5142967	116	1	1	1	1	1	1	1	1	0	1	1	1	1	0	1	13
ESC_HA6580AA_AS	140441	5143176	137	1	1	1	1	1	1	1	1	0	1	1	1	1	0	0	12
ESC_HA3479AA_AS	191469	5143374	199	1	1	1	1	1	1	1	1	0	1	1	1	1	0	0	12
ESC_MA0276AA_AS	251120	5143398	119	1	1	1	1	1	1	1	1	0	1	1	1	1	0	1	13
ESC_HA3343AA_AS	175528	5143558	192	1	1	1	1	1	1	1	1	0	1	1	1	1	0	0	12
ESC_CA0571AA_AS	276253	5143736	112	1	1	1	1	1	1	1	1	0	1	1	1	1	0	0	12
ESC_PA9484AA_AS	252774	5143768	76	1	1	1	1	1	1	1	1	0	1	1	1	1	0	1	13
ESC_BA3957AA_AS	152591	5143936	144	1	1	1	1	1	1	1	1	0	1	1	1	1	0	0	12
ESC_HA3230AA_AS	191469	5143990	199	1	1	1	1	1	1	1	1	0	1	1	1	1	0	0	12
ESC_MA2786AA_AS	191034	5144075	96	1	1	1	1	1	1	1	1	0	1	1	1	1	0	0	12
ESC_CA3340AA_AS	276119	5144151	122	1	1	1	1	1	1	1	1	0	1	1	1	1	0	1	13
ESC_NA8140AA_AS	199537	5144181	99	1	1	1	1	1	1	1	1	0	1	1	1	1	0	0	12
ESC_HA5942AA_AS	160560	5144234	168	1	1	1	1	1	1	1	1	0	0	1	1	1	0	0	11
ESC_NA2688AA_AS	209760	5144293	125	1	1	1	1	1	1	1	1	0	1	1	1	1	0	0	12
ESC_IA9851AA_AS	240076	5144314	116	1	1	1	1	1	1	1	1	0	1	1	1	1	0	1	13
ESC_NA8811AA_AS	578598	5144361	51	1	1	1	1	1	1	1	1	0	1	1	1	1	0	1	13
ESC_CA4896AA_AS	186493	5144401	153	1	1	1	1	1	1	1	1	0	1	1	1	1	0	1	13
ESC_MA3700AA_AS	256654	5144455	141	1	1	1	1	1	1	1	1	0	1	1	1	1	0	1	13
ESC_IA6508AA_AS	308916	5144529	84	1	1	1	1	1	1	1	1	0	1	1	1	1	0	0	12
ESC_JA0182AA_AS	176029	5144560	118	1	1	1	1	1	1	1	1	0	1	1	1	1	0	0	12
ESC_HA9702AA_AS	118608	5144850	150	1	1	1	1	1	1	1	1	0	1	1	1	1	0	0	12
ESC_JA0538AA_AS	222568	5144966	128	1	1	1	1	1	1	1	1	0	1	1	1	1	0	0	12
ESC_CA0766AA_AS	208514	5145116	210	1	1	1	1	1	1	1	1	0	1	1	1	1	0	1	13
ESC_BA3224AA_AS	202986	5145176	159	1	1	1	1	1	1	1	1	0	1	1	1	1	0	0	12
ESC_IA3963AA_AS	259505	5145223	92	1	1	1	1	1	1	1	1	0	1	1	1	1	0	0	12
ESC_HA4361AA_AS	258379	5145443	74	1	1	1	1	1	1	1	1	0	1	1	1	1	0	1	13
ESC_OA4781AA_AS	329044	5146054	97	1	1	1	1	1	1	1	1	0	1	1	1	1	0	1	13
ESC_HA3330AA_AS	191469	5146092	186	1	1	1	1	1	1	1	1	0	1	1	1	1	0	0	12
ESC_HA6995AA_AS	282118	5146231	130	1	1	1	1	1	1	1	1	0	1	1	1	1	0	0	12
ESC_BA9729AA_AS	173868	5146322	90	1	1	1	1	1	1	1	1	0	1	1	1	1	0	0	12
ESC_GA0394AA_AS	183113	5146323	114	1	1	1	1	1	1	1	1	0	1	1	1	1	0	0	12
ESC_IA7599AA_AS	246117	5146514	89	1	1	1	1	1	1	1	1	0	1	1	1	1	0	1	13
ESC_HA8136AA_AS	360622	5146520	74	1	1	1	1	1	1	1	1	0	1	1	1	1	0	0	12
ESC_BA9061AA_AS	274807	5146545	142	1	1	1	1	1	1	1	1	0	1	1	1	1	0	0	12
ESC_HA3460AA_AS	200081	5146673	209	1	1	1	1	1	1	1	1	0	1	1	1	1	0	0	12
ESC_JA0427AA_AS	189128	5146712	160	1	1	1	1	1	1	1	1	0	1	1	1	1	0	0	12
ESC_HA1613AA_AS	186512	5146785	143	1	1	1	1	1	1	1	1	0	1	1	1	1	0	0	12
ESC_HA3368AA_AS	175528	5146837	202	1	1	1	1	1	1	1	1	0	1	1	1	1	0	0	12
ESC_HA1615AA_AS	172991	5146939	156	1	1	1	1	1	1	1	1	0	1	1	1	1	0	0	12
ESC_HA5681AA_AS	109159	5146952	148	1	1	1	1	1	1	1	1	0	1	1	1	1	0	0	12
ESC_IA9166AA_AS	191062	5146958	141	1	1	1	1	1	1	1	1	0	1	1	1	1	0	0	12
ESC_BA8463AA_AS	228827	5147000	134	1	1	1	1	1	1	1	1	0	1	1	1	1	0	0	12
ESC_MA9912AA_AS	309357	5147134	76	1	1	1	1	1	1	1	1	0	1	1	1	1	0	0	12
ESC_LA2926AA_AS	275929	5147261	110	1	1	1	1	1	1	1	1	0	1	0	1	1	0	0	11
ESC_LA2697AA_AS	189092	5147314	104	1	1	1	1	1	1	1	1	0	1	1	1	1	0	0	12
ESC_HA4297AA_AS	212879	5147488	91	1	1	1	1	1	1	1	1	0	1	1	1	1	0	0	12
ESC_HA7240AA_AS	297423	5147548	113	1	1	1	1	1	1	1	1	0	1	1	1	1	0	1	13
ESC_HA5822AA_AS	276253	5147572	97	1	1	1	1	1	1	1	1	0	1	1	1	1	0	0	12
ESC_NA9632AA_AS	229881	5147628	97	1	1	1	1	1	1	1	1	0	1	1	1	1	0	0	12
ESC_HA7345AA_AS	173217	5147744	113	1	1	1	1	1	1	1	1	0	1	1	1	1	0	0	12
ESC_HA3315AA_AS	191469	5147790	205	1	1	1	1	1	1	1	1	0	1	1	1	1	0	0	12
ESC_BA5771AA_AS	175507	5147840	163	1	1	1	1	1	1	1	1	0	1	1	1	1	0	0	12
ESC_QA0006AA_AS	222568	5147903	133	1	1	1	1	1	1	1	1	0	1	1	1	1	0	0	12
ESC_HA3218AA_AS	191469	5148013	198	1	1	1	1	1	1	1	1	0	1	1	1	1	0	0	12
ESC_BA0837AA_AS	173994	5148061	157	1	1	1	1	1	1	1	1	0	1	1	1	1	0	0	12
ESC_MA3707AA_AS	222646	5148069	124	1	1	1	1	1	1	1	1	0	1	1	1	1	0	0	12
ESC_BA2569AA_AS	191327	5148100	114	1	1	1	1	1	1	1	1	0	1	1	1	1	0	0	12
ESC_IA6368AA_AS	203076	5148298	118	1	1	1	1	1	1	1	1	0	1	1	1	1	0	0	12
ESC_HA9764AA_AS	183366	5148428	109	1	1	1	1	1	1	1	1	0	1	1	1	1	0	0	12
ESC_AA7744AA_AS	183377	5148500	154	1	1	1	1	1	1	1	1	0	1	1	1	1	0	0	12
ESC_IA9849AA_AS	229891	5148527	89	1	1	1	1	1	1	1	1	0	1	1	1	1	0	0	12
ESC_BA7339AA_AS	276116	5148586	122	1	1	1	1	1	1	1	1	0	1	1	1	1	0	1	13
ESC_HA9611AA_AS	225957	5148608	88	1	1	1	1	1	1	1	1	0	1	1	1	1	0	0	12
ESC_HA9758AA_AS	86320	5148611	157	1	1	1	1	1	1	1	1	0	1	1	1	1	0	0	12
ESC_JA0322AA_AS	191787	5148738	88	1	1	1	1	1	1	1	1	0	1	1	1	1	0	0	12
ESC_HA3400AA_AS	200010	5148744	203	1	1	1	1	1	1	1	1	0	1	1	1	1	0	0	12
ESC_NA2640AA_AS	272413	5148800	175	1	1	1	1	1	1	1	1	0	1	1	1	1	0	1	13
ESC_BA5713AA_AS	259306	5148874	79	1	1	1	1	1	1	1	1	0	1	1	1	1	0	1	13
ESC_BA3864AA_AS	173757	5148910	151	1	1	1	1	1	1	1	1	0	1	1	1	1	0	0	12
ESC_HA3206AA_AS	175528	5148937	200	1	1	1	1	1	1	1	1	0	1	1	1	1	0	0	12
ESC_NA7784AA_AS	191296	5148952	125	1	1	1	1	1	1	1	1	0	1	1	1	1	0	0	12
ESC_HA3548AA_AS	191469	5148995	200	1	1	1	1	1	1	1	1	0	1	1	1	1	0	0	12
ESC_BA0866AA_AS	318715	5149060	107	1	1	1	1	1	1	1	1	0	1	1	1	1	0	0	12
ESC_LA2997AA_AS	199760	5149144	95	1	1	1	1	1	1	1	1	0	1	1	1	1	0	0	12
ESC_CA2797AA_AS	191469	5149149	190	1	1	1	1	1	1	1	1	0	1	1	1	1	0	0	12
ESC_HA3176AA_AS	173103	5149158	203	1	1	1	1	1	1	1	1	0	1	1	1	1	0	0	12
ESC_HA3333AA_AS	191579	5149222	202	1	1	1	1	1	1	1	1	0	1	1	1	1	0	0	12
ESC_CA1089AA_AS	158750	5149437	158	1	1	1	1	1	1	1	1	0	1	0	1	1	0	1	12
ESC_HA9858AA_AS	222556	5149565	99	1	1	1	1	1	1	1	1	0	1	1	1	1	0	0	12
ESC_CA4512AA_AS	319752	5149667	120	1	1	1	1	1	1	1	1	0	1	1	1	1	0	0	12
ESC_BA3749AA_AS	191608	5149817	167	1	1	1	1	1	1	1	1	0	1	1	1	1	0	0	12
ESC_GA5127AA_AS	208645	5149833	117	1	1	1	1	1	1	1	1	0	1	1	1	1	0	1	13
ESC_BA5206AA_AS	230909	5149846	136	1	1	1	1	1	1	1	1	0	1	1	1	1	0	0	12
ESC_IA6252AA_AS	189879	5149860	82	1	1	1	1	1	1	1	1	0	1	1	1	1	0	0	12
ESC_HA3484AA_AS	164143	5149957	207	1	1	1	1	1	1	1	1	0	1	1	1	1	0	0	12
ESC_HA3185AA_AS	164143	5150075	203	1	1	1	1	1	1	1	1	0	1	1	1	1	0	0	12
ESC_IA9083AA_AS	222568	5150105	96	1	1	1	1	1	1	1	1	0	1	1	1	1	0	0	12
ESC_GA7592AA_AS	134530	5150285	102	1	1	1	1	1	1	1	1	0	1	1	1	1	0	0	12
ESC_HA1617AA_AS	159172	5150290	154	1	1	1	1	1	1	1	1	0	1	1	1	1	0	0	12
ESC_HA1970AA_AS	167039	5150349	144	1	1	1	1	1	1	1	0	0	0	1	1	1	0	0	10
ESC_NA7988AA_AS	191062	5150377	86	1	1	1	1	1	1	1	1	0	1	1	1	1	0	0	12
ESC_NA8060AA_AS	301175	5150388	59	1	1	1	1	1	1	1	1	0	1	1	1	1	0	0	12
ESC_BA9254AA_AS	197631	5150499	119	1	1	1	1	1	1	1	1	0	1	1	1	1	0	0	12
ESC_IA0585AA_AS	284709	5150510	83	1	1	1	1	1	1	1	1	0	1	1	1	1	0	1	13
ESC_JA0416AA_AS	149401	5150823	121	1	1	1	1	1	1	1	1	0	1	1	1	1	0	0	12
ESC_GA8798AA_AS	190695	5150938	103	1	1	1	1	1	1	1	1	0	1	1	1	1	0	0	12
ESC_HA5812AA_AS	275112	5150972	86	1	1	1	1	1	1	1	1	0	1	1	1	1	0	1	13
ESC_AA8278AA_AS	222362	5150994	138	1	1	1	1	1	1	1	1	0	1	1	1	1	0	0	12
ESC_BA8779AA_AS	204722	5151027	131	1	1	1	1	1	1	1	1	0	1	1	1	1	0	0	12
ESC_AA8178AA_AS	173993	5151036	149	1	1	1	1	1	1	1	1	0	1	1	1	1	0	0	12
ESC_HA5768AA_AS	319890	5151105	75	1	1	1	1	1	1	1	1	0	1	1	1	1	0	0	12
ESC_KA1042AA_AS	173074	5151324	96	1	1	1	1	1	1	1	1	0	1	1	1	1	0	0	12
ESC_LA2230AA_AS	77302	5151441	191	1	1	1	1	1	1	1	1	0	1	1	1	1	0	0	12
ESC_HA3181AA_AS	191469	5151636	197	1	1	1	1	1	1	1	1	0	1	1	1	1	0	0	12
ESC_CA3515AA_AS	309433	5151677	128	1	1	1	1	1	1	1	1	0	0	1	1	1	0	0	11
ESC_HA3501AA_AS	164143	5151721	216	1	1	1	1	1	1	1	1	0	1	1	1	1	0	0	12
ESC_HA6795AA_AS	219811	5151725	72	1	1	1	1	1	1	1	1	0	1	1	1	1	0	0	12
ESC_HA3494AA_AS	153332	5151736	205	1	1	1	1	1	1	1	1	0	1	1	1	1	0	0	12
ESC_HA3502AA_AS	164143	5151787	210	1	1	1	1	1	1	1	1	0	1	1	1	1	0	0	12
ESC_JA0612AA_AS	178485	5151805	111	1	1	1	1	1	1	1	1	0	1	1	1	1	0	1	13
ESC_LA2776AA_AS	150527	5151849	102	1	1	1	1	1	1	1	1	0	1	1	1	1	0	0	12
ESC_IA9959AA_AS	191062	5151883	125	1	1	1	1	1	1	1	1	0	1	1	1	1	0	0	12
ESC_AA8151AA_AS	300093	5152027	82	1	1	1	1	1	1	1	1	0	1	1	1	1	0	1	13
ESC_HA3170AA_AS	200085	5152084	192	1	1	1	1	1	1	1	1	0	1	1	1	1	0	0	12
ESC_HA3182AA_AS	191579	5152139	185	1	1	1	1	1	1	1	1	0	1	1	1	1	0	0	12
ESC_NA8261AA_AS	191062	5152141	100	1	1	1	1	1	1	1	1	0	1	1	1	1	0	0	12
ESC_NA9627AA_AS	229943	5152148	149	1	1	1	1	1	1	1	1	0	1	1	1	1	0	1	13
ESC_CA1457AA_AS	284353	5152271	79	1	1	1	1	1	1	1	1	0	1	1	1	1	0	1	13
ESC_PA8288AA_AS	159202	5152344	95	1	1	1	1	1	1	1	1	0	1	1	1	1	0	0	12
ESC_HA3477AA_AS	183005	5152485	198	1	1	1	1	1	1	1	1	0	1	1	1	1	0	0	12
ESC_GA6745AA_AS	202452	5152540	119	1	1	1	1	1	1	1	1	0	1	1	1	1	0	0	12
ESC_HA3572AA_AS	191469	5152590	188	1	1	1	1	1	1	1	1	0	1	1	1	1	0	0	12
ESC_NA7995AA_AS	239932	5152740	171	1	1	1	1	1	1	1	1	0	1	1	1	1	0	1	13
ESC_PA1094AA_AS	225892	5152754	159	1	1	1	1	1	1	1	1	0	0	1	1	1	0	1	12
ESC_BA5312AA_AS	222147	5152768	148	1	1	1	1	1	1	1	1	0	1	1	1	1	0	0	12
ESC_BA0944AA_AS	273555	5152783	125	1	1	1	1	1	1	1	1	0	1	1	1	1	0	0	12
ESC_HA3578AA_AS	191469	5152827	186	1	1	1	1	1	1	1	1	0	1	1	1	1	0	0	12
ESC_MA9977AA_AS	209017	5152936	98	1	1	1	1	1	1	1	1	0	1	1	1	1	0	0	12
ESC_BA0053AA_AS	186525	5153009	149	1	1	1	1	1	1	1	1	0	1	1	1	1	0	0	12
ESC_IA9591AA_AS	202121	5153282	105	1	1	1	1	1	1	1	1	0	1	1	1	1	0	0	12
ESC_HA3406AA_AS	191469	5153362	205	1	1	1	1	1	1	1	1	0	1	1	1	1	0	0	12
ESC_NA8076AA_AS	320629	5153445	92	1	1	1	1	1	1	1	1	0	1	1	1	1	0	0	12
ESC_HA6948AA_AS	229929	5153521	67	1	1	1	1	1	1	1	1	0	1	1	1	1	0	0	12
ESC_AA8317AA_AS	276116	5153621	68	1	1	1	1	1	1	1	1	0	1	1	1	1	0	1	13
ESC_BA1047AA_AS	173867	5153686	159	1	1	1	1	1	1	1	1	0	1	1	1	1	0	0	12
ESC_JA7664AA_AS	626622	5153732	47	1	1	1	1	1	1	1	1	0	1	1	1	1	0	1	13
ESC_BA3120AA_AS	184934	5153770	140	1	1	1	1	1	1	1	1	0	1	0	1	1	0	1	12
ESC_QA0009AA_AS	229897	5153813	110	1	1	1	1	1	1	1	1	0	1	1	1	1	0	0	12
ESC_NA2665AA_AS	217125	5153975	108	1	1	1	1	1	1	1	1	0	1	1	1	1	0	0	12
ESC_HA6932AA_AS	193108	5154002	139	1	1	1	1	1	1	1	1	0	1	1	1	1	0	0	12
ESC_HA3516AA_AS	191458	5154044	202	1	1	1	1	1	1	1	1	0	1	1	1	1	0	0	12
ESC_HA3445AA_AS	191232	5154190	190	1	1	1	1	1	1	1	1	0	1	1	1	1	0	0	12
ESC_HA3180AA_AS	175528	5154210	201	1	1	1	1	1	1	1	1	0	1	1	1	1	0	0	12
ESC_HA3155AA_AS	183005	5154407	201	1	1	1	1	1	1	1	1	0	1	1	1	1	0	0	12
ESC_CA4596AA_AS	202933	5154520	146	1	1	1	1	1	1	1	1	0	1	1	1	1	0	0	12
ESC_NA2664AA_AS	209816	5154588	105	1	1	1	1	1	1	1	1	0	1	1	1	1	0	0	12
ESC_CA4380AA_AS	101918	5154854	183	1	1	1	1	1	1	1	1	0	0	1	1	1	0	0	11
ESC_HA4313AA_AS	342029	5154973	65	1	1	1	1	1	1	1	1	0	1	1	1	1	0	0	12
ESC_IA9955AA_AS	319830	5154983	100	1	1	1	1	1	1	1	1	0	1	1	1	1	0	1	13
ESC_JA5214AA_AS	174061	5155158	148	1	1	1	1	1	1	1	1	0	1	1	1	1	0	0	12
ESC_NA8120AA_AS	227153	5155252	105	1	1	1	1	1	1	1	1	0	1	0	1	1	0	0	11
ESC_HA3436AA_AS	191359	5155314	199	1	1	1	1	1	1	1	1	0	1	1	1	1	0	0	12
ESC_FA9980AA_AS	191034	5155407	84	1	1	1	1	1	1	1	1	0	0	1	1	1	0	0	11
ESC_HA8881AA_AS	70598	5155440	185	1	1	1	1	1	1	1	1	0	1	1	1	1	0	0	12
ESC_HA3149AA_AS	199952	5155552	200	1	1	1	1	1	1	1	1	0	1	1	1	1	0	0	12
ESC_PA9279AA_AS	222576	5155581	109	1	1	1	1	1	1	1	1	0	1	1	1	1	0	0	12
ESC_BA9493AA_AS	202799	5155669	125	1	1	1	1	1	1	1	1	0	1	1	1	1	0	0	12
ESC_PA1080AA_AS	190932	5155768	132	1	1	1	1	1	1	1	1	0	1	1	1	1	0	0	12
ESC_IA0612AA_AS	211152	5155814	98	1	1	1	1	1	1	1	1	0	1	1	1	1	0	0	12
ESC_NA2666AA_AS	209865	5155828	92	1	1	1	1	1	1	1	1	0	1	1	1	1	0	0	12
ESC_BA8850AA_AS	173230	5155942	105	1	1	1	1	1	1	1	1	0	1	1	1	1	0	1	13
ESC_HA3480AA_AS	164143	5156021	208	1	1	1	1	1	1	1	1	0	1	1	1	1	0	0	12
ESC_NA2679AA_AS	209816	5156165	109	1	1	1	1	1	1	1	1	0	1	1	1	1	0	0	12
ESC_HA5937AA_AS	268228	5156183	77	1	1	1	1	1	1	1	1	0	1	1	1	1	0	0	12
ESC_HA3577AA_AS	200081	5156185	207	1	1	1	1	1	1	1	1	0	1	1	1	1	0	0	12
ESC_BA8832AA_AS	182523	5156210	159	1	1	1	1	1	1	1	1	0	1	1	1	1	0	0	12
ESC_NA9616AA_AS	223593	5156215	140	1	1	1	1	1	1	1	1	0	1	1	1	1	0	1	13
ESC_HA8914AA_AS	87143	5156445	158	1	1	1	1	1	1	1	1	0	1	1	1	1	0	0	12
ESC_HA3428AA_AS	191330	5156451	207	1	1	1	1	1	1	1	1	0	1	1	1	1	0	0	12
ESC_HA3655AA_AS	200081	5156459	197	1	1	1	1	1	1	1	1	0	1	1	1	1	0	0	12
ESC_CA3758AA_AS	200234	5156491	180	1	1	1	1	1	1	1	1	0	1	1	1	1	0	0	12
ESC_MA9976AA_AS	213072	5156494	112	1	1	1	1	1	1	1	1	0	1	1	1	1	0	0	12
ESC_IA9808AA_AS	232863	5156588	115	1	1	1	1	1	1	1	1	0	1	1	1	1	0	1	13
ESC_HA8910AA_AS	96170	5156737	207	1	1	1	1	1	1	1	1	0	1	1	1	1	0	0	12
ESC_HA4248AA_AS	317191	5156746	97	1	1	1	1	1	1	1	1	0	1	1	1	1	0	1	13
ESC_HA3409AA_AS	191469	5156770	203	1	1	1	1	1	1	1	1	0	1	1	1	1	0	0	12
ESC_HA1973AA_AS	208892	5156954	155	1	1	1	1	1	1	1	1	0	1	1	1	1	0	1	13
ESC_HA5004AA_AS	237400	5157121	57	1	1	1	1	1	1	1	1	0	1	1	1	1	0	0	12
ESC_IA0598AA_AS	284492	5157361	90	1	1	1	1	1	1	1	1	0	1	1	1	1	0	1	13
ESC_LA2602AA_AS	238842	5157364	157	1	1	1	1	1	1	1	1	0	1	1	1	1	0	1	13
ESC_NA8338AA_AS	217696	5157380	157	1	1	1	1	1	1	1	1	0	1	1	1	1	0	0	12
ESC_HA3486AA_AS	200081	5157590	202	1	1	1	1	1	1	1	1	0	1	1	1	1	0	0	12
ESC_IA9738AA_AS	308812	5157592	90	1	1	1	1	1	1	1	1	0	1	0	1	1	0	0	11
ESC_JA0803AA_AS	200938	5157599	119	1	1	1	1	1	1	1	1	0	1	1	1	1	0	0	12
ESC_HA3156AA_AS	164143	5157710	210	1	1	1	1	1	1	1	1	0	1	1	1	1	0	0	12
ESC_NA8165AA_AS	216195	5157782	114	1	1	1	1	1	1	1	1	0	1	1	1	1	0	0	12
ESC_AA8684AA_AS	148414	5157800	105	1	1	1	1	1	1	1	1	0	1	1	1	1	0	1	13
ESC_BA2299AA_AS	203108	5157852	119	1	1	1	1	1	1	1	1	0	1	1	1	1	0	0	12
ESC_LA2768AA_AS	191020	5157957	140	1	1	1	1	1	1	1	1	0	1	1	1	1	0	0	12
ESC_HA3666AA_AS	200081	5158044	190	1	1	1	1	1	1	1	1	0	1	1	1	1	0	0	12
ESC_IA8951AA_AS	279938	5158081	186	1	1	1	1	1	1	1	1	0	1	1	1	1	0	1	13
ESC_HA5938AA_AS	276255	5158158	84	1	1	1	1	1	1	1	1	0	1	1	1	1	0	0	12
ESC_CA3946AA_AS	203441	5158234	153	1	1	1	1	1	1	1	1	0	1	1	1	1	0	0	12
ESC_GA6724AA_AS	263142	5158276	92	1	1	1	1	1	1	1	1	0	1	1	1	1	0	0	12
ESC_FA9983AA_AS	177502	5158314	84	1	1	1	1	1	1	1	1	0	0	1	1	1	0	0	11
ESC_CA2975AA_AS	203729	5158336	137	1	1	1	1	1	1	1	1	0	0	1	1	1	0	0	11
ESC_CA3914AA_AS	181121	5158340	170	1	1	1	1	1	1	1	1	0	1	1	1	1	0	0	12
ESC_HA7336AA_AS	79943	5158445	200	1	1	1	1	1	1	1	1	0	1	1	1	1	0	0	12
ESC_FA6283AA_AS	221707	5158598	113	1	1	1	1	1	1	1	1	0	1	1	1	1	0	0	12
ESC_NA7777AA_AS	209377	5158608	116	1	1	1	1	1	1	1	1	0	1	1	1	1	0	0	12
ESC_IA9389AA_AS	217157	5158612	121	1	1	1	1	1	1	1	1	0	1	1	1	1	0	0	12
ESC_CA6411AA_AS	150543	5158717	152	1	1	1	1	1	1	1	1	0	1	1	1	1	0	0	12
ESC_CA0240AA_AS	190920	5158782	101	1	1	1	1	1	1	1	1	0	1	1	1	1	0	1	13
ESC_FA7912AA_AS	216213	5158925	99	1	1	1	1	1	1	1	1	0	1	1	1	1	0	0	12
ESC_LA3391AA_AS	205223	5158960	129	1	1	1	1	1	1	1	1	0	1	1	1	1	0	0	12
ESC_HA3471AA_AS	191469	5159115	204	1	1	1	1	1	1	1	1	0	1	1	1	1	0	0	12
ESC_HA4998AA_AS	218959	5159202	88	1	1	1	1	1	1	1	1	0	1	1	1	1	0	0	12
ESC_HA3547AA_AS	191469	5159228	205	1	1	1	1	1	1	1	1	0	1	1	1	1	0	0	12
ESC_BA0427AA_AS	301809	5159507	146	1	1	1	1	1	1	1	1	0	1	1	1	1	0	0	12
ESC_BA5587AA_AS	274288	5159557	85	1	1	1	1	1	1	1	1	0	1	1	1	1	0	1	13
ESC_KA4860AA_AS	209517	5159796	96	1	1	1	1	1	1	1	1	0	1	1	1	1	0	0	12
ESC_IA9816AA_AS	201032	5159874	121	1	1	1	1	1	1	1	1	0	1	1	1	1	0	0	12
ESC_MA0240AA_AS	268505	5159946	116	1	1	1	1	1	1	1	1	0	1	1	1	1	0	0	12
ESC_CA4960AA_AS	327432	5159963	159	1	1	1	1	1	1	1	1	0	1	1	1	1	0	0	12
ESC_IA0607AA_AS	191296	5159984	96	1	1	1	1	1	1	1	1	0	1	1	1	1	0	0	12
ESC_HA4368AA_AS	247145	5160008	129	1	1	1	1	1	1	1	1	0	1	1	1	1	0	1	13
ESC_QA0007AA_AS	336299	5160167	93	1	1	1	1	1	1	1	1	0	1	1	1	1	0	0	12
ESC_HA4193AA_AS	183912	5160253	132	1	1	1	1	1	1	1	1	0	1	1	1	1	0	1	13
ESC_BA4472AA_AS	185403	5160327	135	1	1	1	1	1	1	1	1	0	1	1	1	1	0	0	12
ESC_GA9322AA_AS	173877	5160426	100	1	1	1	1	1	1	1	1	0	1	1	1	1	0	0	12
ESC_NA7778AA_AS	237930	5160449	123	1	1	1	1	1	1	1	1	0	1	1	1	1	0	0	12
ESC_BA4929AA_AS	199412	5160616	143	1	1	1	1	1	1	1	1	0	1	1	1	1	0	0	12
ESC_FA7185AA_AS	149669	5160617	253	1	1	1	1	1	1	1	1	0	1	1	1	1	0	0	12
ESC_HA3408AA_AS	199948	5160795	194	1	1	1	1	1	1	1	1	0	1	1	1	1	0	0	12
ESC_FA7881AA_AS	204774	5160879	149	1	1	1	1	1	1	1	1	0	1	1	1	1	0	0	12
ESC_CA0122AA_AS	202903	5160996	126	1	1	1	1	1	1	1	1	0	1	1	1	1	0	0	12
ESC_HA5609AA_AS	64541	5161269	177	1	1	1	1	1	1	1	0	0	1	1	1	0	0	0	10
ESC_HA5805AA_AS	248040	5161346	138	1	1	1	1	1	1	1	1	0	1	1	1	1	0	0	12
ESC_CA6483AA_AS	274423	5161366	101	1	1	1	1	1	1	1	1	0	1	1	1	1	0	1	13
ESC_IA2524AA_AS	101774	5161628	129	1	1	1	1	1	1	1	1	0	1	1	1	1	0	0	12
ESC_NA8205AA_AS	282432	5161724	103	1	1	1	1	1	1	1	1	0	1	1	1	1	0	0	12
ESC_HA5022AA_AS	188748	5162092	106	1	1	1	1	1	1	1	1	0	1	1	1	1	0	0	12
ESC_BA5827AA_AS	173230	5162247	105	1	1	1	1	1	1	1	1	0	1	1	1	1	0	1	13
ESC_HA4292AA_AS	364882	5162250	58	1	1	1	1	1	1	1	1	0	1	1	1	1	0	1	13
ESC_OA0216AA_AS	117909	5162255	184	1	1	1	1	1	1	1	1	0	1	1	1	1	0	0	12
ESC_NA8717AA_AS	163666	5162400	136	1	1	1	1	1	1	1	1	0	1	1	1	1	0	0	12
ESC_LA4534AA_AS	123775	5162406	315	1	1	1	1	1	1	1	1	0	1	1	1	1	0	0	12
ESC_HA4220AA_AS	271610	5162462	76	1	1	1	1	1	1	1	1	0	1	1	1	1	0	0	12
ESC_NA8139AA_AS	279970	5162537	102	1	1	1	1	1	1	1	1	0	1	1	1	1	0	1	13
ESC_HA9803AA_AS	209517	5162549	89	1	1	1	1	1	1	1	1	0	1	1	1	1	0	0	12
ESC_CA2508AA_AS	168233	5162557	126	1	1	1	1	1	1	1	1	0	1	1	1	1	0	0	12
ESC_BA8992AA_AS	229763	5162873	175	1	1	1	1	1	1	1	1	0	1	1	1	1	0	0	12
ESC_MA2809AA_AS	246747	5162975	111	1	1	1	1	1	1	1	1	0	1	1	1	1	0	1	13
ESC_JA0482AA_AS	202896	5163087	85	1	1	1	1	1	1	1	1	0	1	1	1	1	0	0	12
ESC_CA1061AA_AS	208299	5163153	106	1	1	1	1	1	1	1	1	0	1	1	1	1	0	0	12
ESC_LA0908AA_AS	173943	5163230	104	1	1	1	1	1	1	1	1	0	1	1	1	1	0	0	12
ESC_CA1267AA_AS	274806	5163238	137	1	1	1	1	1	1	1	1	0	1	1	1	1	0	0	12
ESC_IA4847AA_AS	184285	5163270	149	1	1	1	1	1	1	1	1	0	1	1	1	1	0	1	13
ESC_JA0518AA_AS	159541	5163373	146	1	1	1	1	1	1	1	1	0	1	1	1	1	0	0	12
ESC_NA7901AA_AS	213506	5163402	184	1	1	1	1	1	1	1	1	0	1	1	1	1	0	0	12
ESC_JA0570AA_AS	172531	5163489	117	1	1	1	1	1	1	1	1	0	1	1	1	1	0	0	12
ESC_AA7878AA_AS	187366	5163554	189	1	1	1	1	1	1	1	1	0	1	1	1	1	0	0	12
ESC_GA5066AA_AS	210622	5163925	109	1	1	1	1	1	1	1	1	0	1	1	1	1	0	0	12
ESC_GA5074AA_AS	218860	5164198	150	1	1	1	1	1	1	1	1	0	1	1	1	1	0	0	12
ESC_HA5788AA_AS	229741	5164201	91	1	1	1	1	1	1	1	1	0	0	1	1	1	0	1	12
ESC_IA3964AA_AS	259505	5164414	99	1	1	1	1	1	1	1	1	0	1	1	1	1	0	0	12
ESC_BA8458AA_AS	159710	5164452	174	1	1	1	1	1	1	1	1	0	0	1	1	1	0	1	12
ESC_PA9485AA_AS	252427	5164614	72	1	1	1	1	1	1	1	1	0	1	1	1	1	0	1	13
ESC_LA2226AA_AS	118524	5164772	177	1	1	1	1	1	1	1	1	0	1	1	1	1	0	0	12
ESC_CA0305AA_AS	284319	5164826	95	1	1	1	1	1	1	1	1	0	1	1	1	1	0	1	13
ESC_NA7873AA_AS	227978	5164871	96	1	1	1	1	1	1	1	1	0	1	1	1	1	0	1	13
ESC_NA7843AA_AS	263873	5164904	138	1	1	1	1	1	1	1	1	0	1	1	1	1	0	0	12
ESC_IA4828AA_AS	184285	5164968	154	1	1	1	1	1	1	1	1	0	1	1	1	1	0	1	13
ESC_JA0755AA_AS	240585	5165019	115	1	1	1	1	1	1	1	1	0	1	1	1	1	0	1	13
ESC_HA8872AA_AS	56901	5165107	201	1	1	1	1	1	1	1	1	0	1	1	1	1	0	0	12
ESC_NA7935AA_AS	174086	5165159	109	1	1	1	1	1	1	1	1	0	1	1	1	1	0	0	12
ESC_NA8080AA_AS	229887	5165166	113	1	1	1	1	1	1	1	1	0	1	1	1	1	0	0	12
ESC_LA2665AA_AS	242832	5165193	84	1	1	1	1	1	1	1	1	0	1	1	1	1	0	0	12
ESC_BA7166AA_AS	203637	5165225	127	1	1	1	1	1	1	1	1	0	1	1	1	1	0	0	12
ESC_NA2685AA_AS	173931	5165385	114	1	1	1	1	1	1	1	1	0	1	1	1	1	0	0	12
ESC_JA0573AA_AS	137890	5165487	176	1	1	1	1	1	1	1	1	0	1	1	1	1	0	0	12
ESC_JA0874AA_AS	158941	5165511	162	1	1	1	1	1	1	1	1	0	1	1	1	1	0	0	12
ESC_AA9887AA_AS	204744	5165698	109	1	1	1	1	1	1	1	1	0	1	1	1	1	0	0	12
ESC_PA1075AA_AS	159803	5165738	150	1	1	1	1	1	1	1	1	0	1	1	1	1	0	0	12
ESC_PA8477AA_AS	229847	5165865	77	1	1	1	1	1	1	1	1	0	1	1	1	1	0	1	13
ESC_NA9139AA_AS	222568	5165868	116	1	1	1	1	1	1	1	1	0	1	1	1	1	0	0	12
ESC_BA9754AA_AS	56420	5165870	270	1	1	1	1	1	1	1	0	0	0	1	1	1	0	0	10
ESC_JA0409AA_AS	173757	5165963	87	1	1	1	1	1	1	1	1	0	1	1	1	1	0	0	12
ESC_BA1245AA_AS	185772	5165995	177	1	1	1	1	1	1	1	1	0	1	1	1	1	0	0	12
ESC_JA7690AA_AS	209517	5166124	103	1	1	1	1	1	1	1	1	0	1	1	1	1	0	0	12
ESC_PA8480AA_AS	234330	5166424	72	1	1	1	1	1	1	1	1	0	1	1	1	1	0	1	13
ESC_NA9159AA_AS	309404	5166593	89	1	1	1	1	1	1	1	1	0	1	1	1	1	0	1	13
ESC_GA9217AA_AS	181809	5166612	146	1	1	1	1	1	1	1	1	0	1	0	1	1	0	1	12
ESC_CA3096AA_AS	204971	5167054	152	1	1	1	1	1	1	1	1	0	1	1	1	1	0	0	12
ESC_IA9748AA_AS	195727	5167083	153	1	1	1	1	1	1	1	1	0	1	1	1	1	0	0	12
ESC_CA5347AA_AS	159926	5167089	171	1	1	1	1	1	1	1	1	0	1	1	1	1	0	1	13
ESC_HA4335AA_AS	252180	5167231	117	1	1	1	1	1	1	1	1	0	1	1	1	1	0	1	13
ESC_FA9686AA_AS	222468	5167278	104	1	1	1	1	1	1	1	1	0	1	1	1	1	0	0	12
ESC_BA5015AA_AS	232156	5167362	100	1	1	1	1	1	1	1	1	0	1	1	1	1	0	0	12
ESC_HA5097AA_AS	217578	5167391	117	1	1	1	1	1	1	1	1	0	1	1	1	1	0	0	12
ESC_GA6729AA_AS	186220	5167425	102	1	1	1	1	1	1	1	1	0	1	1	1	1	0	0	12
ESC_NA2660AA_AS	173913	5167433	133	1	1	1	1	1	1	1	1	0	1	1	1	1	0	0	12
ESC_MA2738AA_AS	222646	5167444	131	1	1	1	1	1	1	1	1	0	1	1	1	1	0	0	12
ESC_LA0019AA_AS	204512	5167655	98	1	1	1	1	1	1	1	1	0	1	1	1	1	0	0	12
ESC_NA9605AA_AS	227121	5167746	143	1	1	1	1	1	1	1	1	0	1	1	1	1	0	0	12
ESC_NA7977AA_AS	217624	5167902	91	1	1	1	1	1	1	1	1	0	1	1	1	1	0	0	12
ESC_BA0609AA_AS	153610	5167906	239	1	1	1	1	1	1	1	1	0	1	1	1	1	0	1	13
ESC_BA2942AA_AS	319761	5167985	141	1	1	1	1	1	1	1	1	0	1	1	1	1	0	0	12
ESC_NA8257AA_AS	229882	5168222	80	1	1	1	1	1	1	1	1	0	1	1	1	1	0	0	12
ESC_BA5893AA_AS	274423	5168324	118	1	1	1	1	1	1	1	1	0	1	1	1	1	0	1	13
ESC_PA1119AA_AS	169028	5168458	131	1	1	1	1	1	1	1	1	0	1	1	1	1	0	0	12
ESC_JA0933AA_AS	150058	5168534	115	1	1	1	1	1	1	1	1	0	1	1	1	1	0	0	12
ESC_FA7906AA_AS	56670	5168638	212	1	1	1	1	1	1	1	1	0	1	1	1	1	0	0	12
ESC_BA6961AA_AS	158932	5168655	131	1	1	1	1	1	1	1	1	0	1	1	1	1	0	0	12
ESC_BA4958AA_AS	191481	5168679	82	1	1	1	1	1	1	1	1	0	1	1	1	1	0	0	12
ESC_BA5230AA_AS	191551	5169052	103	1	1	1	1	1	1	1	1	0	1	1	1	1	0	0	12
ESC_BA1484AA_AS	217782	5169095	153	1	1	1	1	1	1	1	1	0	1	1	1	1	0	0	12
ESC_MA0239AA_AS	191034	5169105	109	1	1	1	1	1	1	1	1	0	1	1	1	1	0	0	12
ESC_HA2052AA_AS	96822	5169146	168	1	1	1	1	1	1	1	1	0	1	1	1	1	0	0	12
ESC_BA8869AA_AS	189780	5169156	146	1	1	1	1	1	1	1	1	0	1	1	1	1	0	0	12
ESC_IA9924AA_AS	175508	5169373	166	1	1	1	1	1	1	1	1	0	1	1	1	1	0	0	12
ESC_NA8011AA_AS	159190	5169517	113	1	1	1	1	1	1	1	1	0	1	1	1	1	0	0	12
ESC_HA5941AA_AS	304064	5169524	93	1	1	1	1	1	1	1	1	0	1	1	1	1	0	0	12
ESC_MA3714AA_AS	171817	5169606	122	1	1	1	1	1	1	1	1	0	1	1	1	1	0	0	12
ESC_JA0584AA_AS	159843	5169620	161	1	1	1	1	1	1	1	1	0	1	1	1	1	0	0	12
ESC_LA6014AA_AS	189705	5169784	107	1	1	1	1	1	1	1	1	0	1	1	1	1	0	0	12
ESC_JA0301AA_AS	279970	5169809	128	1	1	1	1	1	1	1	1	0	1	1	1	1	0	1	13
ESC_HA1987AA_AS	173709	5170021	159	1	1	1	1	1	1	1	1	0	1	1	1	1	0	0	12
ESC_HA5940AA_AS	209517	5170137	92	1	1	1	1	1	1	1	1	0	1	1	1	1	0	0	12
ESC_HA9683AA_AS	180587	5170158	125	1	1	1	1	1	1	1	1	0	1	1	1	1	0	0	12
ESC_GA5109AA_AS	164617	5170160	113	1	1	1	1	1	1	1	1	0	1	1	1	1	0	0	12
ESC_BA3798AA_AS	206604	5170209	140	1	1	1	1	1	1	1	1	0	1	1	1	1	0	0	12
ESC_MA2324AA_AS	92858	5170312	142	1	1	1	1	1	1	1	1	0	1	1	1	1	0	0	12
ESC_HA7083AA_AS	191062	5170364	125	1	1	1	1	1	1	1	1	0	1	1	1	1	0	0	12
ESC_PA9650AA_AS	232071	5170435	112	1	1	1	1	1	1	1	1	0	1	1	1	1	0	0	12
ESC_IA2723AA_AS	191007	5170481	71	1	1	1	1	1	1	1	1	0	1	1	1	1	0	1	13
ESC_CA2094AA_AS	202986	5170526	152	1	1	1	1	1	1	1	1	0	1	1	1	1	0	0	12
ESC_FA7130AA_AS	172524	5170745	158	1	1	1	1	1	1	1	1	0	1	1	1	1	0	0	12
ESC_CA4124AA_AS	184233	5170904	118	1	1	1	1	1	1	1	1	0	1	0	1	1	0	0	11
ESC_NA9153AA_AS	336299	5171140	67	1	1	1	1	1	1	1	1	0	1	1	1	1	0	0	12
ESC_BA1143AA_AS	199079	5171166	167	1	1	1	1	1	1	1	1	0	1	1	1	1	0	0	12
ESC_IA8981AA_AS	234229	5171329	90	1	1	1	1	1	1	1	1	0	1	1	1	1	0	1	13
ESC_NA7867AA_AS	209519	5171381	161	1	1	1	1	1	1	1	1	0	1	1	1	1	0	0	12
ESC_BA2614AA_AS	185527	5171514	216	1	1	1	1	1	1	1	1	0	1	1	1	1	0	0	12
ESC_IA8892AA_AS	216213	5171524	105	1	1	1	1	1	1	1	1	0	1	1	1	1	0	0	12
ESC_BA5539AA_AS	191273	5171822	171	1	1	1	1	1	1	1	1	0	1	1	1	1	0	0	12
ESC_HA5154AA_AS	319829	5171862	74	1	1	1	1	1	1	1	1	0	1	1	1	1	0	1	13
ESC_IA9936AA_AS	249389	5171992	142	1	1	1	1	1	1	1	1	0	1	1	1	1	0	1	13
ESC_BA2622AA_AS	319720	5171993	162	1	1	1	1	1	1	1	1	0	1	1	1	1	0	0	12
ESC_HA5070AA_AS	229939	5172324	59	1	1	1	1	1	1	1	1	0	1	1	1	1	0	0	12
ESC_JA0230AA_AS	172996	5172430	157	1	1	1	1	1	1	1	1	0	1	1	1	1	0	0	12
ESC_PA1700AA_AS	229963	5172540	93	1	1	1	1	1	1	1	1	0	1	1	1	1	0	0	12
ESC_HA5758AA_AS	206262	5172623	104	1	1	1	1	1	1	1	1	0	1	1	1	1	0	0	12
ESC_FA8153AA_AS	222584	5172624	101	1	1	1	1	1	1	1	1	0	1	1	1	1	0	0	12
ESC_HA5791AA_AS	274289	5172758	105	1	1	1	1	1	1	1	1	0	1	1	1	1	0	1	13
ESC_BA6146AA_AS	173230	5172762	137	1	1	1	1	1	1	1	1	0	1	1	1	1	0	1	13
ESC_JA0080AA_AS	189026	5172820	168	1	1	1	1	1	1	1	1	0	1	1	1	1	0	0	12
ESC_HA7021AA_AS	21484	5172830	470	1	1	1	1	1	1	1	1	0	1	1	1	1	0	0	12
ESC_GA6728AA_AS	173174	5172910	128	1	1	1	1	1	1	1	1	0	1	1	1	1	0	0	12
ESC_BA5970AA_AS	175528	5172984	155	1	1	1	1	1	1	1	1	0	1	1	1	1	0	0	12
ESC_CA0189AA_AS	173869	5173018	131	1	1	1	1	1	1	1	1	0	1	1	1	1	0	0	12
ESC_CA3002AA_AS	175239	5173233	150	1	1	1	1	1	1	1	1	0	1	1	1	1	0	0	12
ESC_HA4339AA_AS	279905	5173265	130	1	1	1	1	1	1	1	1	0	1	1	1	1	0	1	13
ESC_FA7780AA_AS	72440	5173274	188	1	1	1	1	1	1	1	1	0	1	1	1	1	0	0	12
ESC_HA8892AA_AS	119488	5173286	171	1	1	1	1	1	1	1	1	0	1	1	1	1	0	0	12
ESC_BA7422AA_AS	203729	5173352	214	1	1	1	1	1	1	1	1	0	1	1	1	1	0	0	12
ESC_GA7601AA_AS	191017	5173416	77	1	1	1	1	1	1	1	1	0	1	1	1	1	0	0	12
ESC_CA2161AA_AS	200718	5173544	109	1	1	1	1	1	1	1	1	0	1	1	1	1	0	0	12
ESC_BA3188AA_AS	181274	5173786	156	1	1	1	1	1	1	1	1	0	1	1	1	1	0	0	12
ESC_NA8185AA_AS	402145	5173856	106	1	1	1	1	1	1	1	1	0	1	1	1	1	0	1	13
ESC_NA7732AA_AS	208643	5174011	121	1	1	1	1	1	1	1	1	0	1	1	1	1	0	0	12
ESC_HA3521AA_AS	192551	5174221	201	1	1	1	1	1	1	1	1	0	1	1	1	1	0	0	12
ESC_IA9234AA_AS	229932	5174570	88	1	1	1	1	1	1	1	1	0	1	1	1	1	0	0	12
ESC_HA8888AA_AS	118669	5174596	165	1	1	1	1	1	1	1	1	0	1	1	1	1	0	0	12
ESC_BA1601AA_AS	175902	5174698	161	1	1	1	1	1	1	1	1	0	1	1	1	1	0	1	13
ESC_HA3529AA_AS	192550	5174734	206	1	1	1	1	1	1	1	1	0	1	1	1	1	0	0	12
ESC_HA3447AA_AS	191469	5174938	206	1	1	1	1	1	1	1	1	0	1	1	1	1	0	0	12
ESC_HA3153AA_AS	191330	5174963	202	1	1	1	1	1	1	1	1	0	1	1	1	1	0	0	12
ESC_FA7366AA_AS	191485	5175022	157	1	1	1	1	1	1	1	1	0	1	1	1	1	0	0	12
ESC_NA7731AA_AS	229907	5175039	122	1	1	1	1	1	1	1	1	0	1	1	1	1	0	0	12
ESC_BA0776AA_AS	205086	5175150	110	1	1	1	1	1	1	1	1	0	1	1	1	1	0	0	12
ESC_IA9617AA_AS	204542	5175239	94	1	1	1	1	1	1	1	1	0	1	1	1	1	0	0	12
ESC_CA3760AA_AS	192143	5175251	185	1	1	1	1	1	1	1	1	0	1	1	1	1	0	0	12
ESC_JA0185AA_AS	203648	5175426	165	1	1	1	1	1	1	1	1	0	1	1	1	1	0	0	12
ESC_IA9491AA_AS	191240	5175610	121	1	1	1	1	1	1	1	1	0	1	1	1	1	0	0	12
ESC_BA4208AA_AS	202901	5175715	109	1	1	1	1	1	1	1	1	0	1	1	1	1	0	0	12
ESC_HA3411AA_AS	192422	5175730	210	1	1	1	1	1	1	1	1	0	1	1	1	1	0	0	12
ESC_HA3410AA_AS	191469	5175772	207	1	1	1	1	1	1	1	1	0	1	1	1	1	0	0	12
ESC_MA3670AA_AS	191034	5175784	115	1	1	1	1	1	1	1	1	0	1	1	1	1	0	0	12
ESC_NA9625AA_AS	233555	5176128	86	1	1	1	1	1	1	1	1	0	1	1	1	1	0	1	13
ESC_BA2806AA_AS	231562	5176166	145	1	1	1	1	1	1	1	1	0	1	1	1	1	0	0	12
ESC_BA9633AA_AS	199951	5176198	138	1	1	1	1	1	1	1	1	0	1	1	1	1	0	0	12
ESC_CA6288AA_AS	274762	5176232	122	1	1	1	1	1	1	1	1	0	1	1	1	1	0	0	12
ESC_AA8465AA_AS	17849	5176337	614	1	1	1	1	1	1	1	1	0	0	1	1	1	0	0	11
ESC_HA4270AA_AS	336270	5176416	87	1	1	1	1	1	1	1	1	0	1	1	1	1	0	0	12
ESC_BA4275AA_AS	204504	5176500	153	1	1	1	1	1	1	1	1	0	1	1	1	1	0	0	12
ESC_BA0795AA_AS	204989	5176599	153	1	1	1	1	1	1	1	1	0	1	1	1	1	0	0	12
ESC_HA5185AA_AS	342361	5176732	66	1	1	1	1	1	1	1	1	0	1	1	1	1	0	0	12
ESC_CA1978AA_AS	294970	5176760	109	1	1	1	1	1	1	1	1	0	1	1	1	1	0	1	13
ESC_JA7666AA_AS	213811	5177111	136	1	1	1	1	1	1	1	1	0	1	1	1	1	0	0	12
ESC_GA5052AA_AS	191608	5177223	119	1	1	1	1	1	1	1	1	0	1	1	1	1	0	0	12
ESC_NA7764AA_AS	75094	5177243	206	1	1	1	1	1	1	1	1	0	1	1	1	1	0	0	12
ESC_BA9128AA_AS	326378	5177378	100	1	1	1	1	1	1	1	1	0	1	1	1	1	0	0	12
ESC_CA5378AA_AS	203179	5177578	115	1	1	1	1	1	1	1	1	0	0	1	1	1	0	0	11
ESC_CA1876AA_AS	158859	5177606	116	1	1	1	1	1	1	1	1	0	0	1	1	1	0	0	11
ESC_BA2221AA_AS	191608	5177711	186	1	1	1	1	1	1	1	1	0	1	1	1	1	0	0	12
ESC_MA9926AA_AS	291989	5177720	89	1	1	1	1	1	1	1	1	0	1	1	1	1	0	0	12
ESC_NA7883AA_AS	229907	5177852	78	1	1	1	1	1	1	1	1	0	1	1	1	1	0	0	12
ESC_BA8787AA_AS	192143	5177986	161	1	1	1	1	1	1	1	1	0	1	1	1	1	0	0	12
ESC_NA7745AA_AS	165580	5178044	131	1	1	1	1	1	1	1	1	0	1	1	1	1	0	0	12
ESC_HA7101AA_AS	222498	5178049	99	1	1	1	1	1	1	1	1	0	1	1	1	1	0	0	12
ESC_LA6246AA_AS	225123	5178483	92	1	1	1	1	1	1	1	1	0	1	1	1	1	0	0	12
ESC_HA9678AA_AS	191062	5178575	161	1	1	1	1	1	1	1	1	0	1	1	1	1	0	0	12
ESC_BA4335AA_AS	276419	5178708	130	1	1	1	1	1	1	1	1	0	1	1	1	1	0	0	12
ESC_IA6030AA_AS	247736	5178743	162	1	1	1	1	1	1	1	1	0	1	1	1	1	0	1	13
ESC_AA8396AA_AS	322807	5178848	94	1	1	1	1	1	1	1	1	0	1	1	1	1	0	0	12
ESC_BA1017AA_AS	322807	5178848	102	1	1	1	1	1	1	1	1	0	1	1	1	1	0	0	12
ESC_CA3910AA_AS	190986	5178962	182	1	1	1	1	1	1	1	1	0	1	1	1	1	0	0	12
ESC_JA0880AA_AS	159165	5178976	126	1	1	1	1	1	1	1	1	0	1	1	1	1	0	0	12
ESC_CA0273AA_AS	253725	5179053	113	1	1	1	1	1	1	1	1	0	1	1	1	1	0	0	12
ESC_BA2458AA_AS	186636	5179210	153	1	1	1	1	1	1	1	1	0	1	1	1	1	0	0	12
ESC_IA9642AA_AS	222568	5179246	117	1	1	1	1	1	1	1	1	0	1	1	1	1	0	0	12
ESC_IA0201AA_AS	159190	5179312	148	1	1	1	1	1	1	1	1	0	1	1	1	1	0	0	12
ESC_IA8728AA_AS	533619	5179686	54	1	1	1	1	1	1	1	1	0	1	1	1	1	0	1	13
ESC_IA9263AA_AS	209513	5179722	122	1	1	1	1	1	1	1	1	0	1	1	1	1	0	0	12
ESC_IA8839AA_AS	216751	5179723	132	1	1	1	1	1	1	1	1	0	1	1	1	1	0	0	12
ESC_CA2932AA_AS	229833	5179740	117	1	1	1	1	1	1	1	1	0	1	1	1	1	0	0	12
ESC_BA8926AA_AS	206222	5179813	150	1	1	1	1	1	1	1	1	0	1	1	1	1	0	0	12
ESC_NA7758AA_AS	282322	5179995	99	1	1	1	1	1	1	1	1	0	1	1	1	1	0	0	12
ESC_CA4472AA_AS	265338	5179998	166	1	1	1	1	1	1	1	1	0	1	1	1	1	0	0	12
ESC_AA9200AA_AS	204638	5180048	153	1	1	1	1	1	1	1	1	0	1	1	1	1	0	0	12
ESC_NA8240AA_AS	192761	5180194	93	1	1	1	1	1	1	1	1	0	1	1	1	1	0	1	13
ESC_HA9688AA_AS	163743	5180606	161	1	1	1	1	1	1	1	1	0	1	1	1	1	0	0	12
ESC_BA0839AA_AS	198644	5180814	183	1	1	1	1	1	1	1	1	0	1	1	1	1	0	0	12
ESC_HA9841AA_AS	157092	5180884	127	1	1	1	1	1	1	1	1	0	1	1	1	1	0	0	12
ESC_HA4304AA_AS	319800	5180998	85	1	1	1	1	1	1	1	1	0	1	1	1	1	0	0	12
ESC_NA8055AA_AS	191230	5181031	102	1	1	1	1	1	1	1	1	0	1	1	1	1	0	0	12
ESC_BA9325AA_AS	114688	5181102	141	1	0	1	1	1	1	1	1	0	1	1	1	1	0	1	12
ESC_JA5438AA_AS	276479	5181192	124	1	1	1	1	1	1	1	1	0	1	1	1	1	0	0	12
ESC_CA6069AA_AS	186058	5181296	162	1	1	1	1	1	1	1	1	0	1	1	1	1	0	0	12
ESC_BA5389AA_AS	233466	5182029	140	1	1	1	1	1	1	1	1	0	1	1	1	1	0	0	12
ESC_NA9134AA_AS	222568	5182053	87	1	1	1	1	1	1	1	1	0	1	1	1	1	0	0	12
ESC_BA8974AA_AS	198019	5182265	184	1	1	1	1	1	1	1	1	0	1	1	1	1	0	0	12
ESC_PA8332AA_AS	191669	5182267	141	1	1	1	1	1	1	1	1	0	1	1	1	1	0	0	12
ESC_PA1129AA_AS	170426	5182501	174	1	1	1	1	1	1	1	1	0	1	1	1	1	0	0	12
ESC_BA5925AA_AS	336229	5182566	104	1	1	1	1	1	1	1	1	0	1	1	1	1	0	0	12
ESC_HA5640AA_AS	29826	5182702	327	1	1	1	1	1	1	1	1	0	1	1	1	1	0	0	12
ESC_LA6018AA_AS	195084	5182768	99	1	1	1	1	1	1	1	1	0	1	1	1	1	0	0	12
ESC_HA5799AA_AS	274711	5182826	176	1	1	1	1	1	1	1	1	0	1	1	1	1	0	0	12
ESC_HA5785AA_AS	191219	5182875	125	1	1	1	1	1	1	1	1	0	1	1	1	1	0	1	13
ESC_HA8878AA_AS	75433	5182901	235	1	1	1	1	1	1	1	1	0	1	1	1	1	0	0	12
ESC_BA2686AA_AS	191557	5182914	150	1	1	1	1	1	1	1	1	0	1	1	1	1	0	0	12
ESC_HA3152AA_AS	191469	5183038	190	1	1	1	1	1	1	1	1	0	1	1	1	1	0	0	12
ESC_HA7086AA_AS	209445	5183349	103	1	1	1	1	1	1	1	1	0	1	1	1	1	0	0	12
ESC_PA8874AA_AS	194946	5183508	98	1	1	1	1	1	1	1	1	0	1	1	1	1	0	0	12
ESC_JA0692AA_AS	170425	5183564	159	1	1	1	1	1	1	1	1	0	1	1	1	1	0	0	12
ESC_FA7367AA_AS	191475	5183718	133	1	1	1	1	1	1	1	1	0	1	1	1	1	0	0	12
ESC_CA4320AA_AS	186273	5183861	202	1	1	1	1	1	1	1	1	0	1	1	1	1	0	0	12
ESC_JA0240AA_AS	186470	5184033	77	1	1	1	1	1	1	1	1	0	1	1	1	1	0	0	12
ESC_NA2648AA_AS	150637	5184068	174	1	1	1	1	1	1	1	1	0	1	1	1	1	0	0	12
ESC_BA7668AA_AS	204143	5184167	139	1	1	1	1	1	1	1	1	0	1	1	1	1	0	0	12
ESC_BA4937AA_AS	192143	5184173	185	1	1	1	1	1	1	1	1	0	1	1	1	1	0	0	12
ESC_GA4980AA_AS	191151	5184205	132	1	1	1	1	1	1	1	1	0	1	1	1	1	0	0	12
ESC_HA1638AA_AS	204775	5184264	124	1	1	1	1	1	1	1	1	0	1	1	1	1	0	1	13
ESC_IA9784AA_AS	209517	5184301	95	1	1	1	1	1	1	1	1	0	1	1	1	1	0	0	12
ESC_BA3652AA_AS	238914	5184318	169	1	1	1	1	1	1	1	1	0	1	1	1	1	0	0	12
ESC_LA1577AA_AS	204199	5184415	160	1	1	1	1	1	1	1	1	0	1	1	1	1	0	0	12
ESC_HA5408AA_AS	191062	5184482	126	0	1	1	1	0	0	0	1	0	1	0	1	1	0	0	7
ESC_HA4310AA_AS	319800	5184493	80	1	1	1	1	1	1	1	1	0	1	1	1	1	0	0	12
ESC_NA7847AA_AS	191306	5184523	110	1	1	1	1	1	1	1	1	0	1	1	1	1	0	0	12
ESC_JA0686AA_AS	183590	5184574	117	1	1	1	1	1	1	1	1	0	1	1	1	1	0	0	12
ESC_AA7873AA_AS	267666	5184742	134	1	1	1	1	1	1	1	1	0	1	1	1	1	0	0	12
ESC_HA9829AA_AS	173945	5184947	152	1	1	1	1	1	1	1	1	0	1	1	1	1	0	0	12
ESC_HA9589AA_AS	222567	5184994	96	1	1	1	1	1	1	1	1	0	1	1	1	1	0	0	12
ESC_IA2438AA_AS	229897	5185050	110	1	1	1	1	1	1	1	1	0	1	1	1	1	0	0	12
ESC_FA7781AA_AS	113843	5185085	172	1	1	1	1	1	1	1	1	0	1	0	1	1	0	0	11
ESC_HA9610AA_AS	67585	5185130	282	1	1	1	1	1	1	1	0	0	1	1	1	1	0	0	11
ESC_GA5078AA_AS	190986	5185162	101	1	1	1	1	1	1	1	1	0	1	1	1	1	0	0	12
ESC_BA1608AA_AS	275126	5185170	135	1	1	1	1	1	1	1	1	0	1	1	1	1	0	0	12
ESC_CA1535AA_AS	191252	5185184	178	1	1	1	1	1	1	1	1	0	1	1	1	1	0	0	12
ESC_JA0419AA_AS	190812	5185184	179	1	1	1	1	1	1	1	1	0	1	1	1	1	0	0	12
ESC_JA7673AA_AS	265656	5185473	77	1	1	1	1	1	1	1	1	0	1	1	1	1	0	0	12
ESC_LA1571AA_AS	204634	5185488	159	1	1	1	1	1	1	1	1	0	1	1	1	1	0	0	12
ESC_NA2690AA_AS	276295	5185488	109	1	1	1	1	1	1	1	1	0	1	0	1	1	0	0	11
ESC_LA5359AA_AS	318636	5185688	111	1	1	1	1	1	1	1	1	0	1	1	1	1	0	0	12
ESC_JA0900AA_AS	137870	5185718	187	1	1	1	1	1	1	1	1	0	0	1	1	1	0	1	12
ESC_OA0046AA_AS	317862	5185731	120	1	1	1	1	1	1	1	1	0	1	1	1	1	0	1	13
ESC_BA3716AA_AS	204193	5186031	187	1	1	1	1	1	1	1	1	0	1	1	1	1	0	0	12
ESC_IA9406AA_AS	279970	5186055	141	1	1	1	1	1	1	1	1	0	1	1	1	1	0	1	13
ESC_BA5492AA_AS	173750	5186114	137	1	1	1	1	1	1	1	1	0	1	1	1	1	0	0	12
ESC_LA2813AA_AS	197669	5186116	98	1	1	1	1	1	1	1	1	0	1	1	1	1	0	0	12
ESC_IA9390AA_AS	197483	5186205	106	1	1	1	1	1	1	1	1	0	1	1	1	1	0	0	12
ESC_MA9930AA_AS	182857	5186229	100	1	1	1	1	1	1	1	1	0	1	1	1	1	0	0	12
ESC_CA3077AA_AS	275695	5186241	166	1	1	1	1	1	1	1	1	0	1	1	1	1	0	1	13
ESC_CA5077AA_AS	191333	5186374	164	1	1	1	1	1	1	1	1	0	1	1	1	1	0	0	12
ESC_BA7600AA_AS	324945	5186440	169	1	1	1	1	1	1	1	1	0	1	1	1	1	0	0	12
ESC_BA3871AA_AS	336231	5186590	141	1	1	1	1	1	1	1	1	0	1	1	1	1	0	0	12
ESC_AA9340AA_AS	181017	5186665	114	1	1	1	1	1	1	1	1	0	1	1	1	1	0	0	12
ESC_NA7775AA_AS	175502	5186709	122	1	1	1	1	1	1	1	1	0	1	1	1	1	0	0	12
ESC_JA0903AA_AS	173737	5186793	126	1	1	1	1	1	1	1	1	0	1	1	1	1	0	0	12
ESC_LA0413AA_AS	279969	5186980	112	1	1	1	1	1	1	1	1	0	1	1	1	1	0	1	13
ESC_GA5088AA_AS	216586	5187162	100	1	1	1	1	1	1	1	1	0	1	1	1	1	0	0	12
ESC_FA7812AA_AS	171511	5187234	146	1	1	1	1	1	1	1	1	0	1	1	1	1	0	1	13
ESC_NA7946AA_AS	254287	5187275	84	1	1	1	1	1	1	1	1	0	1	1	1	1	0	1	13
ESC_JA0432AA_AS	157471	5187341	112	1	1	1	1	1	1	1	1	0	1	1	1	1	0	0	12
ESC_NA8050AA_AS	225116	5187439	77	1	1	1	1	1	1	1	1	0	1	1	1	1	0	0	12
ESC_NA9610AA_AS	269817	5187578	112	1	1	1	1	1	1	1	1	0	1	1	1	1	0	0	12
ESC_MA0261AA_AS	191034	5187699	112	1	1	1	1	1	1	1	1	0	1	1	1	1	0	0	12
ESC_GA0030AA_AS	313872	5187827	77	1	1	1	1	1	1	1	1	0	1	1	1	1	0	1	13
ESC_JA0140AA_AS	209378	5188044	86	1	1	1	1	1	1	1	1	0	1	1	1	1	0	0	12
ESC_MA2358AA_AS	185504	5188057	97	1	1	1	1	1	1	1	1	0	1	1	1	1	0	0	12
ESC_HA5773AA_AS	181269	5188229	135	1	1	1	1	1	1	1	1	0	1	1	1	1	0	0	12
ESC_MA0222AA_AS	203485	5188274	100	1	1	1	1	1	1	1	1	0	1	1	1	1	0	0	12
ESC_CA0452AA_AS	159113	5188283	121	1	1	1	1	1	1	1	1	0	1	1	1	1	0	0	12
ESC_HA5816AA_AS	191553	5188326	108	1	1	1	1	1	1	1	1	0	1	1	1	1	0	0	12
ESC_IA9525AA_AS	217383	5188366	132	1	1	1	1	1	1	1	1	0	1	1	1	1	0	0	12
ESC_IA9190AA_AS	164070	5188931	142	1	1	1	1	1	1	1	1	0	1	1	1	1	0	0	12
ESC_NA7869AA_AS	276327	5189066	101	1	1	1	1	1	1	1	1	0	1	1	1	1	0	0	12
ESC_LA6022AA_AS	206270	5189091	118	1	1	1	1	1	1	1	1	0	1	1	1	1	0	0	12
ESC_NA7968AA_AS	194677	5189130	88	1	1	1	1	1	1	1	1	0	1	1	1	1	0	0	12
ESC_HA4263AA_AS	217683	5189213	102	1	1	1	1	1	1	1	1	0	1	1	1	1	0	0	12
ESC_IA7349AA_AS	246918	5189213	184	1	1	1	1	1	1	1	1	0	1	1	1	1	0	1	13
ESC_HA8890AA_AS	78373	5189283	215	1	1	1	1	1	1	1	1	0	1	1	1	1	0	0	12
ESC_CA4737AA_AS	196306	5189466	155	1	1	1	1	1	1	1	1	0	1	1	1	1	0	0	12
ESC_BA9630AA_AS	191608	5189516	173	1	1	1	1	1	1	1	1	0	1	1	1	1	0	0	12
ESC_CA6379AA_AS	184716	5189644	155	1	1	1	1	1	1	1	1	0	1	0	1	1	0	0	11
ESC_HA9663AA_AS	258757	5189777	94	1	1	1	1	1	1	1	1	0	1	1	1	1	0	0	12
ESC_LA6017AA_AS	174030	5189857	111	1	1	1	1	1	1	1	1	0	1	1	1	1	0	0	12
ESC_JA0352AA_AS	218397	5189882	117	1	1	1	1	1	1	1	1	0	1	1	1	1	0	0	12
ESC_CA2495AA_AS	181476	5189963	214	1	1	1	1	1	1	1	1	0	1	1	1	1	0	0	12
ESC_HA5526AA_AS	279970	5190154	163	1	1	1	1	1	1	1	1	0	1	1	1	1	0	1	13
ESC_AA9641AA_AS	170387	5190155	185	1	1	1	1	1	1	1	1	0	1	1	1	1	0	0	12
ESC_CA5557AA_AS	204889	5190246	153	1	1	1	1	1	1	1	1	0	1	1	1	1	0	0	12
ESC_HA9533AA_AS	248011	5190476	94	1	1	1	1	1	1	1	1	0	1	1	1	1	0	1	13
ESC_LA2801AA_AS	214389	5190593	101	1	1	1	1	1	1	1	1	0	1	1	1	1	0	0	12
ESC_NA9619AA_AS	276327	5190604	79	1	1	1	1	1	1	1	1	0	1	1	1	1	0	0	12
ESC_HA5811AA_AS	274699	5190619	110	1	1	1	1	1	1	1	1	0	1	1	1	1	0	0	12
ESC_HA3619AA_AS	191359	5190691	202	1	1	1	1	1	1	1	1	0	1	1	1	1	0	0	12
ESC_IA9465AA_AS	215317	5190749	110	1	1	1	1	1	1	1	1	0	1	1	1	1	0	0	12
ESC_PA1127AA_AS	156493	5190836	175	1	1	1	1	1	1	1	1	0	0	1	1	1	0	1	12
ESC_LA6008AA_AS	206264	5191008	98	1	1	1	1	1	1	1	1	0	1	1	1	1	0	0	12
ESC_CA2242AA_AS	276593	5191033	99	1	1	1	1	1	1	1	1	0	1	1	1	1	0	0	12
ESC_CA2881AA_AS	186710	5191135	149	1	1	1	1	1	1	1	1	0	1	0	1	1	0	0	11
ESC_CA0740AA_AS	203739	5191148	131	1	1	1	1	1	1	1	1	0	1	1	1	1	0	0	12
ESC_GA3800AA_AS	203796	5191197	100	1	1	1	1	1	1	1	1	0	1	1	1	1	0	0	12
ESC_GA4970AA_AS	212773	5191243	109	1	1	1	1	1	1	1	1	0	1	1	1	1	0	0	12
ESC_NA8239AA_AS	227027	5191282	104	1	1	1	1	1	1	1	1	0	1	1	1	1	0	0	12
ESC_BA6247AA_AS	312443	5191369	91	1	1	1	1	1	1	1	1	0	1	1	1	1	0	1	13
ESC_BA3709AA_AS	287527	5191472	127	1	1	1	1	1	1	1	1	0	1	1	1	1	0	0	12
ESC_CA5647AA_AS	308636	5191589	146	1	1	1	1	1	1	1	1	0	1	1	1	1	0	0	12
ESC_GA6741AA_AS	182519	5191595	99	1	1	1	1	1	1	1	1	0	1	1	1	1	0	0	12
ESC_JA0628AA_AS	135279	5191629	141	1	1	1	1	1	1	1	1	0	1	1	1	1	0	0	12
ESC_HA6577AA_AS	170923	5191640	159	1	1	1	1	1	1	1	1	0	1	1	1	1	0	0	12
ESC_NA8169AA_AS	225965	5191871	102	1	1	1	1	1	1	1	1	0	1	1	1	1	0	0	12
ESC_BA4459AA_AS	222725	5191885	131	1	1	1	1	1	1	1	1	0	1	1	1	1	0	0	12
ESC_MA2830AA_AS	207191	5191893	107	1	1	1	1	1	1	1	1	0	1	1	1	1	0	0	12
ESC_JA0363AA_AS	191062	5191910	141	1	1	1	1	1	1	1	1	0	1	1	1	1	0	0	12
ESC_HA3168AA_AS	200009	5191957	207	1	1	1	1	1	1	1	1	0	1	1	1	1	0	0	12
ESC_HA9818AA_AS	173955	5191979	116	1	1	1	1	1	1	1	1	0	1	1	1	1	0	0	12
ESC_CA0615AA_AS	203286	5192065	142	1	1	1	1	1	1	1	1	0	1	1	1	1	0	0	12
ESC_CA3005AA_AS	185772	5192407	176	1	1	1	1	1	1	1	1	0	1	1	1	1	0	0	12
ESC_IA0609AA_AS	276327	5192460	78	1	1	1	1	1	1	1	1	0	1	1	1	1	0	0	12
ESC_JA7936AA_AS	228747	5192486	145	1	1	1	1	1	1	1	1	0	1	1	1	1	0	0	12
ESC_HA7349AA_AS	161478	5192558	120	1	1	1	1	1	1	1	1	0	1	1	1	1	0	0	12
ESC_BA4427AA_AS	186599	5192805	140	1	1	1	1	1	1	1	1	0	0	1	1	1	0	0	11
ESC_OA0202AA_AS	261290	5193126	127	1	1	1	1	1	1	1	1	0	1	1	1	1	0	1	13
ESC_NA9634AA_AS	182356	5193127	146	1	1	1	1	1	1	1	1	0	1	1	1	1	0	0	12
ESC_HA4773AA_AS	204747	5193129	115	1	1	1	1	1	1	1	1	0	1	1	1	1	0	0	12
ESC_HA9581AA_AS	229887	5193192	107	1	1	1	1	1	1	1	1	0	1	1	1	1	0	0	12
ESC_BA9741AA_AS	184168	5193282	188	1	1	1	1	1	1	1	1	0	1	1	1	1	0	0	12
ESC_NA8176AA_AS	229887	5193292	158	1	1	1	1	1	1	1	1	0	1	1	1	1	0	0	12
ESC_HA9582AA_AS	175365	5193372	125	1	1	1	1	1	1	1	1	0	1	1	1	1	0	0	12
ESC_BA0379AA_AS	240595	5193437	109	1	1	1	1	1	1	1	1	0	1	1	1	1	0	0	12
ESC_IA8838AA_AS	239932	5193449	130	1	1	1	1	1	1	1	1	0	1	1	1	1	0	1	13
ESC_HA3323AA_AS	175528	5193466	199	1	1	1	1	1	1	1	1	0	1	1	1	1	0	0	12
ESC_NA9614AA_AS	140709	5193779	170	1	1	1	1	1	1	1	1	0	1	1	1	1	0	0	12
ESC_LA6007AA_AS	222651	5193812	109	1	1	1	1	1	1	1	1	0	1	1	1	1	0	0	12
ESC_AA7858AA_AS	196306	5193879	172	1	1	1	1	1	1	1	1	0	1	1	1	1	0	0	12
ESC_HA7352AA_AS	222570	5193958	160	1	1	1	1	1	1	1	1	0	1	1	1	1	0	0	12
ESC_BA1183AA_AS	371459	5194592	172	1	1	1	1	1	1	1	1	0	1	1	1	1	0	1	13
ESC_CA4477AA_AS	191608	5194610	167	1	1	1	1	1	1	1	1	0	1	1	1	1	0	0	12
ESC_NA8002AA_AS	249388	5194768	131	1	1	1	1	1	1	1	1	0	1	1	1	1	0	1	13
ESC_HA6608AA_AS	163268	5194955	273	1	0	0	0	1	1	1	0	0	1	1	0	0	0	0	6
ESC_BA9756AA_AS	229954	5195246	243	1	1	1	1	1	1	1	1	0	1	1	1	1	0	0	12
ESC_BA4045AA_AS	203286	5195338	145	1	1	1	1	1	1	1	1	0	1	1	1	1	0	0	12
ESC_HA9794AA_AS	141535	5195405	161	1	1	1	1	1	1	1	1	0	1	1	1	1	0	0	12
ESC_GA9712AA_AS	197799	5195603	95	1	1	1	1	1	1	1	1	0	1	1	1	1	0	1	13
ESC_HA9695AA_AS	228168	5195673	114	1	1	1	1	1	1	1	1	0	1	1	1	1	0	1	13
ESC_NA8107AA_AS	228162	5195829	96	1	1	1	1	1	1	1	1	0	1	1	1	1	0	0	12
ESC_BA5065AA_AS	173869	5195945	168	1	1	1	1	1	1	1	1	0	1	1	1	1	0	0	12
ESC_NA2654AA_AS	158963	5196302	130	1	1	1	1	1	1	1	1	0	1	1	1	1	0	0	12
ESC_HA1594AA_AS	165325	5196345	169	1	1	1	1	1	1	1	1	0	0	1	1	1	0	0	11
ESC_HA4343AA_AS	161479	5196481	111	1	1	1	1	1	1	1	1	0	1	1	1	1	0	0	12
ESC_BA5514AA_AS	159188	5196484	163	1	1	1	1	1	1	1	1	0	1	1	1	1	0	0	12
ESC_BA2655AA_AS	223133	5196538	161	1	1	1	1	1	1	1	1	0	1	1	1	1	0	0	12
ESC_LA0915AA_AS	223353	5197120	86	1	1	1	1	1	1	1	1	0	1	1	1	1	0	0	12
ESC_BA5359AA_AS	318067	5197156	121	1	1	1	1	1	1	1	1	0	1	1	1	1	0	0	12
ESC_NA7930AA_AS	228162	5197221	100	1	1	1	1	1	1	1	1	0	1	1	1	1	0	0	12
ESC_CA3727AA_AS	276253	5197358	163	1	1	1	1	1	1	1	1	0	1	1	1	1	0	0	12
ESC_BA4476AA_AS	286856	5197446	167	1	1	1	1	1	1	1	1	0	1	1	1	1	0	0	12
ESC_GA5086AA_AS	196397	5197555	97	1	1	1	1	1	1	1	1	0	1	1	1	1	0	0	12
ESC_NA2697AA_AS	209820	5197803	139	1	1	1	1	1	1	1	1	0	1	1	1	1	0	0	12
ESC_CA3132AA_AS	205528	5197937	162	1	1	1	1	1	1	1	1	0	1	1	1	1	0	0	12
ESC_LA0347AA_AS	222568	5197944	111	1	1	1	1	1	1	1	1	0	1	1	1	1	0	0	12
ESC_FA7811AA_AS	150566	5197949	120	1	1	1	1	1	1	1	1	0	1	1	1	1	0	0	12
ESC_BA2154AA_AS	185658	5198042	108	1	1	1	1	1	1	1	1	0	1	1	1	1	0	0	12
ESC_FA7913AA_AS	276327	5198316	93	1	1	1	1	1	1	1	1	0	1	1	1	1	0	0	12
ESC_CA5049AA_AS	191358	5198327	132	1	1	1	1	1	1	1	1	0	1	1	1	1	0	0	12
ESC_BA1701AA_AS	191329	5198372	169	1	1	1	1	1	1	1	1	0	1	1	1	1	0	0	12
ESC_BA3155AA_AS	274732	5198374	96	1	1	1	1	1	1	1	1	0	1	1	1	1	0	0	12
ESC_BA5686AA_AS	284329	5198486	119	1	1	1	1	1	1	1	1	0	1	1	1	1	0	1	13
ESC_HA5764AA_AS	284697	5198981	78	1	1	1	1	1	1	1	1	0	1	1	1	1	0	1	13
ESC_CA1300AA_AS	218243	5199276	133	1	1	1	1	1	1	1	1	0	1	1	1	1	0	1	13
ESC_BA2255AA_AS	191094	5199334	160	1	1	1	1	1	1	1	1	0	1	1	1	1	0	0	12
ESC_HA0392AA_AS	159138	5199342	190	1	1	1	1	1	1	1	1	0	1	1	1	1	0	0	12
ESC_NA7835AA_AS	190708	5199586	105	1	1	1	1	1	1	1	1	0	1	1	1	1	0	0	12
ESC_NA7965AA_AS	229917	5199809	83	1	1	1	1	1	1	1	1	0	1	1	1	1	0	0	12
ESC_IA9529AA_AS	336299	5199844	89	1	1	1	1	1	1	1	1	0	1	1	1	1	0	0	12
ESC_CA3899AA_AS	319761	5199880	132	1	1	1	1	1	1	1	1	0	1	1	1	1	0	0	12
ESC_GA6732AA_AS	191010	5200052	117	1	1	1	1	1	1	1	1	0	1	1	1	1	0	0	12
ESC_AA8812AA_AS	319641	5200098	104	1	1	1	1	1	1	1	1	0	1	1	1	1	0	1	13
ESC_GA9237AA_AS	189019	5200144	134	1	1	1	1	1	1	1	1	0	1	1	1	1	0	0	12
ESC_BA3274AA_AS	203938	5200158	163	1	1	1	1	1	1	1	1	0	1	1	1	1	0	0	12
ESC_BA8211AA_AS	198604	5200217	166	1	1	1	1	1	1	1	1	0	1	1	1	1	0	0	12
ESC_LA2653AA_AS	173130	5200402	105	1	1	1	1	1	1	1	1	0	1	1	1	1	0	0	12
ESC_IA8019AA_AS	209517	5200462	159	1	1	1	1	1	1	1	1	0	1	1	1	1	0	0	12
ESC_BA8586AA_AS	218101	5200491	139	1	1	1	1	1	1	1	1	0	1	1	1	1	0	0	12
ESC_JA0877AA_AS	173949	5200702	148	1	1	1	1	1	1	1	1	0	1	1	1	1	0	0	12
ESC_JA0388AA_AS	195160	5200763	129	1	1	1	1	1	1	1	1	0	1	1	1	1	0	0	12
ESC_IA0604AA_AS	190700	5200770	131	1	1	1	1	1	1	1	1	0	1	1	1	1	0	0	12
ESC_IA8874AA_AS	206374	5200805	178	1	1	1	1	1	1	1	1	0	1	1	1	1	0	1	13
ESC_BA6942AA_AS	218120	5200847	105	1	1	1	1	1	1	1	1	0	1	1	1	1	0	0	12
ESC_LA0348AA_AS	209517	5200893	116	1	1	1	1	1	1	1	1	0	1	1	1	1	0	0	12
ESC_IA9892AA_AS	209517	5200912	122	1	1	1	1	1	1	1	1	0	1	1	1	1	0	0	12
ESC_NA8112AA_AS	174058	5200994	83	1	1	1	1	1	1	1	1	0	1	1	1	1	0	0	12
ESC_BA2989AA_AS	204203	5201003	167	1	1	1	1	1	1	1	1	0	1	1	1	1	0	0	12
ESC_IA9788AA_AS	205721	5201034	133	1	1	1	1	1	1	1	1	0	0	1	1	1	0	1	12
ESC_JA0235AA_AS	169459	5201109	165	1	1	1	1	1	1	1	1	0	1	0	1	1	0	0	11
ESC_BA7424AA_AS	181253	5201700	172	1	1	1	1	1	1	1	1	0	1	1	1	1	0	0	12
ESC_HA8873AA_AS	70999	5201720	251	1	1	1	1	1	1	1	1	0	1	1	1	1	0	0	12
ESC_JA0691AA_AS	229924	5201773	94	1	1	1	1	1	1	1	1	0	1	1	1	1	0	0	12
ESC_NA9612AA_AS	344537	5202251	129	1	1	1	1	1	1	1	1	0	1	1	1	1	0	0	12
ESC_HA8885AA_AS	84664	5202272	158	1	1	1	1	1	1	1	1	0	1	1	1	1	0	0	12
ESC_PA9312AA_AS	245826	5202323	103	1	1	1	1	1	1	1	1	0	1	1	1	1	0	0	12
ESC_IA9824AA_AS	216440	5202384	87	1	1	1	1	1	1	1	1	0	0	1	1	1	0	0	11
ESC_HA1980AA_AS	45401	5202414	262	1	1	1	1	1	1	1	1	0	1	1	1	1	0	0	12
ESC_BA8283AA_AS	191612	5202528	165	1	1	1	1	1	1	1	1	0	1	1	1	1	0	0	12
ESC_NA0098AA_AS	276327	5202774	83	1	1	1	1	1	1	1	1	0	1	1	1	1	0	0	12
ESC_MA0260AA_AS	222065	5202912	115	1	1	1	1	1	1	1	1	0	1	1	1	1	0	0	12
ESC_AA8956AA_AS	165136	5202936	180	1	1	1	1	1	1	1	1	0	1	1	1	1	0	0	12
ESC_BA3458AA_AS	211311	5202956	164	1	1	1	1	1	1	1	1	0	1	1	1	1	0	0	12
ESC_BA0355AA_AS	199514	5202967	158	1	1	1	1	1	1	1	1	0	1	1	1	1	0	0	12
ESC_CA1792AA_AS	175134	5203042	220	1	1	1	1	1	1	1	1	0	1	1	1	1	0	0	12
ESC_HA3463AA_AS	317631	5203092	113	1	1	1	1	1	1	1	1	0	1	1	1	1	0	0	12
ESC_CA2053AA_AS	173597	5203167	172	1	1	1	1	1	1	1	1	0	1	1	1	1	0	0	12
ESC_BA7465AA_AS	341042	5203364	86	1	1	1	1	1	1	1	1	0	1	1	1	1	0	1	13
ESC_HA6409AA_AS	205583	5203431	176	1	1	1	1	1	1	1	1	0	1	1	1	1	0	1	13
ESC_IA9950AA_AS	191100	5203459	185	1	1	1	1	1	1	1	1	0	1	1	1	1	0	0	12
ESC_HA1978AA_AS	117086	5203501	182	1	1	1	1	1	1	1	1	0	0	1	1	1	0	0	11
ESC_LA2782AA_AS	164976	5203958	113	1	1	1	1	1	1	1	1	0	1	1	1	1	0	0	12
ESC_FA7789AA_AS	201477	5203974	125	1	1	1	1	1	1	1	1	0	1	1	1	1	0	0	12
ESC_JA0082AA_AS	221774	5204197	110	1	1	1	1	1	1	1	1	0	1	1	1	1	0	0	12
ESC_CA3564AA_AS	185662	5204340	148	1	1	1	1	1	1	1	1	0	1	1	1	1	0	0	12
ESC_HA5821AA_AS	191068	5204403	135	1	1	1	1	1	1	1	1	0	1	1	1	1	0	0	12
ESC_NA9601AA_AS	202234	5204573	94	1	1	1	1	1	1	1	1	0	1	1	1	1	0	1	13
ESC_CA5484AA_AS	214468	5204582	129	1	1	1	1	1	1	1	1	0	1	1	1	1	0	0	12
ESC_GA5013AA_AS	190986	5204593	120	1	1	1	1	1	1	1	1	0	1	1	1	1	0	0	12
ESC_HA7025AA_AS	44676	5204842	260	1	1	1	1	1	1	1	1	0	1	0	1	1	0	0	11
ESC_HA3969AA_AS	216213	5204870	133	1	1	1	1	1	1	1	1	0	1	1	1	1	0	0	12
ESC_CA0442AA_AS	202902	5204871	125	1	1	1	1	1	1	1	1	0	1	1	1	1	0	0	12
ESC_HA7088AA_AS	212385	5205369	79	1	1	1	1	1	1	1	1	0	1	1	1	1	0	0	12
ESC_BA8435AA_AS	156716	5205445	248	1	1	1	1	1	1	1	1	0	1	1	1	1	0	1	13
ESC_GA5177AA_AS	276528	5205755	88	1	1	1	1	1	1	1	1	0	1	1	1	1	0	0	12
ESC_BA4550AA_AS	203441	5206001	128	1	1	1	1	1	1	1	1	0	1	1	1	1	0	0	12
ESC_PA1133AA_AS	191062	5206170	137	1	1	1	1	1	1	1	1	0	1	1	1	1	0	0	12
ESC_HA9312AA_AS	197074	5206198	124	1	1	1	1	1	1	1	1	0	1	1	1	1	0	0	12
ESC_GA0106AA_AS	342614	5206276	90	1	1	1	1	1	1	1	1	0	1	1	1	1	0	0	12
ESC_NA2662AA_AS	191588	5206316	100	1	1	1	1	1	1	1	1	0	1	1	1	1	0	0	12
ESC_HA5101AA_AS	217148	5206394	109	1	1	1	1	1	1	1	1	0	1	1	1	1	0	0	12
ESC_IA3559AA_AS	191087	5206562	92	1	1	1	1	1	1	1	1	0	1	1	1	1	0	1	13
ESC_BA3432AA_AS	207375	5206713	124	1	1	1	1	1	1	1	1	0	1	1	1	1	0	0	12
ESC_BA9289AA_AS	190986	5207076	155	1	1	1	1	1	1	1	1	0	1	1	1	1	0	0	12
ESC_IA9467AA_AS	230060	5207306	81	1	1	1	1	1	1	1	1	0	1	1	1	1	0	0	12
ESC_PA1139AA_AS	141759	5207335	145	1	1	1	1	1	1	1	1	0	1	1	1	1	0	0	12
ESC_CA5257AA_AS	191502	5207423	126	1	1	1	1	1	1	1	1	0	1	1	1	1	0	0	12
ESC_HA6014AA_AS	157706	5207640	93	1	1	1	1	1	1	1	1	0	1	1	1	1	0	0	12
ESC_NA9611AA_AS	191056	5207667	112	1	1	1	1	1	1	1	1	0	1	1	1	1	0	0	12
ESC_NA8277AA_AS	208163	5207753	97	1	1	1	1	1	1	1	1	0	1	1	1	1	0	0	12
ESC_HA5790AA_AS	188659	5207760	119	1	1	1	1	1	1	1	1	0	1	1	1	1	0	0	12
ESC_HA5782AA_AS	276177	5207818	78	1	1	1	1	1	1	1	1	0	1	1	1	1	0	1	13
ESC_HA9591AA_AS	217157	5207905	110	1	1	1	1	1	1	1	1	0	1	1	1	1	0	0	12
ESC_JA0414AA_AS	185349	5208162	106	1	1	1	1	1	1	1	1	0	1	1	1	1	0	0	12
ESC_HA5156AA_AS	222532	5208415	93	1	1	1	1	1	1	1	1	0	1	1	1	1	0	0	12
ESC_BA2246AA_AS	270015	5208420	159	1	1	1	1	1	1	1	1	0	1	1	1	1	0	0	12
ESC_IA8962AA_AS	222568	5208500	92	1	1	1	1	1	1	1	1	0	1	1	1	1	0	0	12
ESC_NA2645AA_AS	209167	5208508	160	1	1	1	1	1	1	1	1	0	1	1	1	1	0	0	12
ESC_LA5373AA_AS	318635	5208528	118	1	1	1	1	1	1	1	1	0	1	1	1	1	0	0	12
ESC_HA6951AA_AS	276262	5208661	68	1	1	1	1	1	1	1	1	0	1	1	1	1	0	0	12
ESC_NA7868AA_AS	279970	5208879	111	1	1	1	1	1	1	1	1	0	1	1	1	1	0	1	13
ESC_HA6864AA_AS	209597	5208960	126	1	1	1	1	1	1	1	1	0	1	1	1	1	0	0	12
ESC_BA6208AA_AS	191988	5209244	143	1	1	1	1	1	1	1	1	0	1	1	1	1	0	0	12
ESC_JA1122AA_AS	181177	5209304	124	1	1	1	1	1	1	1	1	0	1	1	1	1	0	0	12
ESC_NA8100AA_AS	247475	5209528	77	1	1	1	1	1	1	1	1	0	1	1	1	1	0	0	12
ESC_BA0590AA_AS	187362	5209616	249	1	1	1	1	1	1	1	1	0	1	1	1	1	0	0	12
ESC_CA0908AA_AS	319676	5209698	131	1	1	1	1	1	1	1	1	0	1	1	1	1	0	0	12
ESC_BA0408AA_AS	177577	5209876	131	1	1	1	1	1	1	1	1	0	0	1	1	1	0	0	11
ESC_NA7986AA_AS	191375	5209922	172	1	1	1	1	1	1	1	1	0	1	1	1	1	0	1	13
ESC_NA2932AA_AS	205146	5209944	107	1	1	1	1	1	1	1	1	0	1	1	1	1	0	0	12
ESC_HA3195AA_AS	319751	5210102	123	1	1	1	1	1	1	1	1	0	1	1	1	1	0	0	12
ESC_BA1154AA_AS	203281	5210345	184	1	1	1	1	1	1	1	1	0	1	1	1	1	0	0	12
ESC_IA9090AA_AS	281672	5210638	107	1	1	1	1	1	1	1	1	0	1	1	1	1	0	0	12
ESC_NA8081AA_AS	229907	5210641	106	1	1	1	1	1	1	1	1	0	1	1	1	1	0	0	12
ESC_HA9395AA_AS	222720	5210709	95	1	1	1	1	1	1	1	1	0	1	1	1	1	0	0	12
ESC_LA1234AA_AS	246606	5210734	127	1	1	1	1	1	1	1	1	0	1	1	1	1	0	1	13
ESC_HA5815AA_AS	164990	5210792	141	1	1	1	1	1	1	1	1	0	1	1	1	1	0	0	12
ESC_KA8866AA_AS	198262	5210865	169	1	1	1	1	1	1	1	1	0	1	1	1	1	0	0	12
ESC_BA1842AA_AS	235428	5210922	157	1	1	1	1	1	1	1	1	0	1	1	1	1	0	1	13
ESC_NA7956AA_AS	191062	5211239	132	1	1	1	1	1	1	1	1	0	1	1	1	1	0	0	12
ESC_HA8895AA_AS	83633	5211265	215	1	1	1	1	1	1	1	1	0	1	1	1	1	0	0	12
ESC_FA7086AA_AS	191718	5211500	164	1	1	1	1	1	1	1	1	0	1	1	1	1	0	0	12
ESC_HA5703AA_AS	196310	5211702	134	1	1	1	1	1	1	1	1	0	1	1	1	1	0	0	12
ESC_CA0923AA_AS	203456	5211777	131	1	1	1	1	1	1	1	1	0	1	1	1	1	0	0	12
ESC_NA2655AA_AS	200828	5211779	163	1	1	1	1	1	1	1	1	0	1	1	1	1	0	0	12
ESC_MA9919AA_AS	209517	5211865	91	1	1	1	1	1	1	1	1	0	1	1	1	1	0	0	12
ESC_BA9353AA_AS	182181	5211937	201	1	1	1	1	1	1	1	1	0	1	1	1	1	0	0	12
ESC_HA4379AA_AS	193341	5211993	159	1	1	1	1	1	1	1	1	0	1	1	1	1	0	0	12
ESC_BA2034AA_AS	277934	5212078	147	1	1	1	1	1	1	1	1	0	1	1	1	1	0	1	13
ESC_FA7779AA_AS	142617	5212100	154	1	1	1	1	1	1	1	1	0	1	1	1	1	0	0	12
ESC_MA2742AA_AS	164469	5212207	110	1	1	1	1	1	1	1	1	0	1	1	1	1	0	0	12
ESC_AA9092AA_AS	276253	5212248	136	1	1	1	1	1	1	1	1	0	1	1	1	1	0	0	12
ESC_IA9076AA_AS	217853	5212254	102	1	1	1	1	1	1	1	1	0	1	1	1	1	0	0	12
ESC_BA7509AA_AS	331943	5212360	140	1	1	1	1	1	1	1	1	0	1	1	1	1	0	1	13
ESC_HA6934AA_AS	192970	5212375	140	1	1	1	1	1	1	1	1	0	1	1	1	1	0	0	12
ESC_HA6837AA_AS	319800	5212430	77	1	1	1	1	1	1	1	1	0	1	1	1	1	0	0	12
ESC_BA9092AA_AS	276121	5212493	250	1	1	1	1	1	1	1	1	0	1	1	1	1	0	0	12
ESC_HA9784AA_AS	167719	5212499	132	1	1	1	1	1	1	1	1	0	1	1	1	1	0	0	12
ESC_NA8114AA_AS	192938	5212502	125	1	1	1	1	1	1	1	1	0	1	0	1	1	0	1	12
ESC_GA3960AA_AS	202083	5212813	110	1	1	1	1	1	1	1	1	0	1	1	1	1	0	0	12
ESC_IA9095AA_AS	185299	5213066	111	1	1	1	1	1	1	1	1	0	1	1	1	1	0	0	12
ESC_BA7005AA_AS	185403	5213182	190	1	1	1	1	1	1	1	1	0	1	1	1	1	0	0	12
ESC_BA0616AA_AS	184649	5213285	149	1	1	1	1	1	1	1	1	0	1	1	1	1	0	0	12
ESC_CA6363AA_AS	188215	5213325	177	1	1	1	1	1	1	1	1	0	1	1	1	1	0	0	12
ESC_HA4378AA_AS	190207	5213477	162	1	1	1	1	1	1	1	1	0	1	1	1	1	0	0	12
ESC_JA0051AA_AS	198826	5213735	169	1	1	1	1	1	1	1	1	0	1	1	1	1	0	0	12
ESC_BA1169AA_AS	199143	5213813	160	1	1	1	1	1	1	1	1	0	1	1	1	1	0	0	12
ESC_LA8537AA_AS	127054	5213817	121	1	1	1	1	1	1	1	1	0	1	1	1	1	0	0	12
ESC_AA8747AA_AS	191608	5213827	162	1	1	1	1	1	1	1	1	0	1	1	1	1	0	0	12
ESC_JA0408AA_AS	136534	5214226	109	1	1	1	1	1	1	1	1	0	0	1	1	1	0	0	11
ESC_CA5433AA_AS	274309	5214411	153	1	1	1	1	1	1	1	1	0	1	1	1	1	0	0	12
ESC_NA8118AA_AS	191039	5214440	116	1	1	1	1	1	1	1	1	0	1	1	1	1	0	0	12
ESC_OA0089AA_AS	309404	5214491	105	1	1	1	1	1	1	1	1	0	1	1	1	1	0	1	13
ESC_HA7043AA_AS	276325	5214501	96	1	1	1	1	1	1	1	1	0	1	1	1	1	0	0	12
ESC_CA2992AA_AS	191145	5214651	160	1	1	1	1	1	1	1	1	0	1	1	1	1	0	1	13
ESC_NA7976AA_AS	229917	5214919	79	1	1	1	1	1	1	1	1	0	1	1	1	1	0	0	12
ESC_BA1480AA_AS	230790	5214970	110	1	1	1	1	1	1	1	1	0	1	1	1	1	0	1	13
ESC_IA0603AA_AS	309404	5215090	108	1	1	1	1	1	1	1	1	0	1	1	1	1	0	1	13
ESC_NA7773AA_AS	209517	5215257	151	1	1	1	1	1	1	1	1	0	1	1	1	1	0	0	12
ESC_HA8913AA_AS	76736	5215393	213	1	1	1	1	1	1	1	1	0	1	1	1	1	0	0	12
ESC_IA2294AA_AS	25035	5215405	425	1	1	1	1	1	1	1	1	0	1	1	1	1	0	0	12
ESC_HA9782AA_AS	166632	5215421	132	1	1	1	1	1	1	1	1	0	1	1	1	1	0	0	12
ESC_BA3647AA_AS	202166	5215426	163	1	1	1	1	1	1	1	1	0	1	1	1	1	0	0	12
ESC_BA5783AA_AS	273909	5215781	153	1	1	1	1	1	1	1	1	0	1	1	1	1	0	1	13
ESC_CA1973AA_AS	226005	5215893	177	1	1	1	1	1	1	1	1	0	1	1	1	1	0	0	12
ESC_BA8683AA_AS	148014	5216099	230	1	1	1	1	1	1	1	1	0	1	1	1	1	0	0	12
ESC_BA1185AA_AS	222180	5216101	105	1	1	1	1	1	1	1	1	0	1	1	1	1	0	1	13
ESC_CA1697AA_AS	364910	5216340	87	1	1	1	1	1	1	1	1	0	1	1	1	1	0	1	13
ESC_CA2563AA_AS	105888	5216567	249	1	1	1	1	1	1	1	1	0	0	0	1	1	0	0	10
ESC_MA9883AA_AS	191236	5216590	106	1	1	1	1	1	1	1	1	0	1	1	1	1	0	0	12
ESC_LA2820AA_AS	242862	5216708	142	1	1	1	1	1	1	1	1	0	1	1	1	1	0	0	12
ESC_HA5704AA_AS	395374	5216724	74	1	1	1	1	1	1	1	1	0	1	1	1	1	0	1	13
ESC_CA4333AA_AS	181325	5216902	136	1	1	1	1	1	1	1	1	0	1	1	1	1	0	0	12
ESC_JA7937AA_AS	163738	5216952	116	1	1	1	1	1	1	1	1	0	1	1	1	1	0	0	12
ESC_IA9133AA_AS	216213	5217091	145	1	1	1	1	1	1	1	1	0	1	1	1	1	0	0	12
ESC_HA6576AA_AS	96358	5217134	274	1	1	1	1	1	1	1	1	0	1	1	1	1	0	0	12
ESC_AA8965AA_AS	204989	5217180	154	1	1	1	1	1	1	1	1	0	1	1	1	1	0	0	12
ESC_NA7891AA_AS	229917	5217181	114	1	1	1	1	1	1	1	1	0	1	1	1	1	0	0	12
ESC_JA0789AA_AS	180010	5217402	163	1	1	1	1	1	1	1	1	0	1	1	1	1	0	0	12
ESC_BA9603AA_AS	211304	5217481	142	1	1	1	1	1	1	1	1	0	1	1	1	1	0	0	12
ESC_GA9197AA_AS	202984	5217582	180	1	1	1	1	1	1	1	1	0	1	1	1	1	0	0	12
ESC_HA9833AA_AS	209517	5217584	149	1	1	1	1	1	1	1	1	0	1	1	1	1	0	0	12
ESC_BA2600AA_AS	198741	5217753	130	1	1	1	1	1	1	1	1	0	1	1	1	1	0	0	12
ESC_HA7348AA_AS	153144	5217766	135	1	1	1	1	1	1	1	1	0	1	1	1	1	0	0	12
ESC_AA8972AA_AS	202902	5217799	120	1	1	1	1	1	1	1	1	0	1	1	1	1	0	0	12
ESC_NA8207AA_AS	204841	5217922	111	1	1	1	1	1	1	1	1	0	1	1	1	1	0	0	12
ESC_BA7274AA_AS	193583	5218013	189	1	1	1	1	1	1	1	1	0	1	1	1	1	0	0	12
ESC_MA0259AA_AS	188904	5218065	110	1	1	1	1	1	1	1	1	0	1	1	1	1	0	0	12
ESC_NA7811AA_AS	190219	5218121	122	1	1	1	1	1	1	1	1	0	1	1	1	1	0	0	12
ESC_IA9552AA_AS	209517	5218199	128	1	1	1	1	1	1	1	1	0	1	1	1	1	0	0	12
ESC_BA9183AA_AS	202902	5218314	116	1	1	1	1	1	1	1	1	0	1	1	1	1	0	0	12
ESC_PA1116AA_AS	190839	5218318	139	1	1	1	1	1	1	1	1	0	1	1	1	1	0	0	12
ESC_NA8058AA_AS	229848	5218485	126	1	1	1	1	1	1	1	1	0	1	1	1	1	0	0	12
ESC_NA8004AA_AS	248852	5218814	113	1	1	1	1	1	1	1	1	0	1	1	1	1	0	1	13
ESC_HA5175AA_AS	209288	5218903	117	1	1	1	1	1	1	1	1	0	1	1	1	1	0	0	12
ESC_NA2651AA_AS	215773	5219123	125	1	1	1	1	1	1	1	1	0	1	0	1	1	0	0	11
ESC_HA5689AA_AS	115283	5219199	381	1	1	1	1	1	1	1	1	0	1	1	1	1	0	0	12
ESC_HA9303AA_AS	211405	5219392	142	1	1	1	1	1	1	1	1	0	1	1	1	1	0	0	12
ESC_JA0013AA_AS	191062	5219545	142	1	1	1	1	1	1	1	1	0	1	1	1	1	0	0	12
ESC_BA6789AA_AS	185772	5219582	157	1	1	1	1	1	1	1	1	0	1	1	1	1	0	0	12
ESC_GA5133AA_AS	249199	5219630	182	1	1	1	1	1	1	1	1	0	1	1	1	1	0	1	13
ESC_JA0226AA_AS	266358	5219670	107	1	1	1	1	1	1	1	1	0	1	1	1	1	0	0	12
ESC_IA9107AA_AS	209517	5219681	138	1	1	1	1	1	1	1	1	0	1	1	1	1	0	0	12
ESC_BA3475AA_AS	219394	5219795	145	1	1	1	1	1	1	1	1	0	1	0	1	1	0	0	11
ESC_FA7833AA_AS	189725	5219817	153	1	1	1	1	1	1	1	1	0	1	1	1	1	0	0	12
ESC_BA3527AA_AS	205655	5219902	100	1	1	1	1	1	1	1	1	0	1	1	1	1	0	1	13
ESC_HA7035AA_AS	197747	5219951	91	1	1	1	1	1	1	1	1	0	1	1	1	1	0	0	12
ESC_JA0075AA_AS	190038	5219980	132	1	1	1	1	1	1	1	1	0	1	1	1	1	0	0	12
ESC_BA7098AA_AS	173905	5219991	180	1	1	1	1	1	1	1	1	0	1	1	1	1	0	0	12
ESC_BA9333AA_AS	204703	5220127	203	1	1	1	1	1	1	1	1	0	1	1	1	1	0	0	12
ESC_CA2951AA_AS	203912	5220177	169	1	1	1	1	1	1	1	1	0	1	1	1	1	0	0	12
ESC_CA2082AA_AS	203441	5220414	138	1	1	1	1	1	1	1	1	0	1	1	1	1	0	0	12
ESC_MA2299AA_AS	223424	5220698	139	1	1	1	1	1	1	1	1	0	1	1	1	1	0	0	12
ESC_JA0520AA_AS	153878	5221011	136	1	1	1	1	1	1	1	1	0	1	1	1	1	0	0	12
ESC_HA4266AA_AS	319792	5221042	109	1	1	1	1	1	1	1	1	0	1	1	1	1	0	0	12
ESC_MA2297AA_AS	206828	5221201	167	0	1	1	1	0	0	0	1	0	1	0	1	1	0	1	8
ESC_IA0796AA_AS	189280	5221268	118	1	1	1	1	1	1	1	1	0	1	1	1	1	0	1	13
ESC_NA8241AA_AS	209517	5221340	95	1	1	1	1	1	1	1	1	0	1	1	1	1	0	0	12
ESC_IA2520AA_AS	181124	5221370	149	1	1	1	1	1	1	1	1	0	1	1	1	1	0	0	12
ESC_HA3347AA_AS	191469	5221484	221	1	1	1	1	1	1	1	1	0	1	1	1	1	0	0	12
ESC_HA3357AA_AS	191579	5221714	220	1	1	1	1	1	1	1	1	0	1	1	1	1	0	0	12
ESC_AA9255AA_AS	193139	5222175	136	1	1	1	1	1	1	1	1	0	1	1	1	1	0	0	12
ESC_JA0499AA_AS	150530	5222329	137	1	1	1	1	1	1	1	1	0	1	1	1	1	0	0	12
ESC_CA2153AA_AS	169233	5222520	187	1	1	1	1	1	1	1	1	0	1	1	1	1	0	0	12
ESC_HA9785AA_AS	189238	5222588	111	1	1	1	1	1	1	1	1	0	1	1	1	1	0	0	12
ESC_LA2628AA_AS	191034	5222634	127	1	1	1	1	1	1	1	1	0	1	1	1	1	0	0	12
ESC_BA0771AA_AS	175528	5223287	165	1	1	1	1	1	1	1	1	0	1	1	1	1	0	0	12
ESC_NA9636AA_AS	229897	5223321	92	1	1	1	1	1	1	1	1	0	1	1	1	1	0	0	12
ESC_BA0151AA_AS	217962	5223632	126	1	1	1	1	1	1	1	1	0	1	1	1	1	0	0	12
ESC_LA2715AA_AS	221163	5223750	154	1	1	1	1	1	1	1	1	0	1	1	1	1	0	1	13
ESC_HA8134AA_AS	383139	5224315	95	1	1	1	1	1	1	1	1	0	1	1	1	1	0	1	13
ESC_NA7969AA_AS	182058	5224337	151	1	1	1	1	1	1	1	1	0	1	1	1	1	0	1	13
ESC_BA1598AA_AS	135312	5224349	125	1	1	1	1	1	1	1	1	0	1	1	1	1	0	0	12
ESC_BA5891AA_AS	191293	5224432	150	1	1	1	1	1	1	1	1	0	1	1	1	1	0	1	13
ESC_HA4269AA_AS	221958	5224534	141	1	1	1	1	1	1	1	1	0	1	1	1	1	0	0	12
ESC_OA0217AA_AS	67151	5224556	355	1	1	1	1	1	1	1	1	0	1	1	1	1	0	0	12
ESC_OA4236AA_AS	67151	5224571	355	1	1	1	1	1	1	1	1	0	1	1	1	1	0	0	12
ESC_PA1536AA_AS	364909	5224857	95	1	1	1	1	1	1	1	1	0	1	1	1	1	0	1	13
ESC_BA4941AA_AS	172524	5224982	165	1	1	1	1	1	1	1	1	0	1	1	1	1	0	0	12
ESC_GA5112AA_AS	191612	5225253	144	1	1	1	1	1	1	1	1	0	1	1	1	1	0	0	12
ESC_GA0255AA_AS	208274	5225422	97	1	1	1	1	1	1	1	1	0	1	1	1	1	0	0	12
ESC_NA7761AA_AS	216213	5225491	116	1	1	1	1	1	1	1	1	0	1	1	1	1	0	0	12
ESC_HA5808AA_AS	274476	5225518	111	1	1	1	1	1	1	1	1	0	1	1	1	1	0	0	12
ESC_NA8155AA_AS	136771	5225553	150	1	1	1	1	1	1	1	1	0	1	1	1	1	0	0	12
ESC_BA6869AA_AS	191466	5225632	189	1	1	1	1	1	1	1	1	0	1	1	1	1	0	0	12
ESC_BA2803AA_AS	165225	5225751	129	1	1	1	1	1	1	1	1	0	1	1	1	1	0	0	12
ESC_HA4267AA_AS	319416	5225944	134	1	1	1	1	1	1	1	1	0	1	1	1	1	0	0	12
ESC_CA4301AA_AS	181252	5226074	147	1	1	1	1	1	1	1	1	0	1	1	1	1	0	0	12
ESC_MA9970AA_AS	295974	5226147	121	1	1	1	1	1	1	1	1	0	1	1	1	1	0	1	13
ESC_IA8865AA_AS	193815	5226164	189	1	1	1	1	1	1	1	1	0	1	1	1	1	0	0	12
ESC_HA1972AA_AS	185085	5226276	237	1	1	1	1	1	1	1	1	0	0	1	1	1	0	0	11
ESC_HA5120AA_AS	248984	5226334	97	1	1	1	1	1	1	1	1	0	1	1	1	1	0	0	12
ESC_NA2686AA_AS	77478	5226458	203	1	1	1	1	1	1	1	1	0	1	1	1	1	0	0	12
ESC_NA7916AA_AS	223610	5226727	125	1	1	1	1	1	1	1	1	0	1	1	1	1	0	0	12
ESC_JA0873AA_AS	273005	5226848	93	1	1	1	1	1	1	1	1	0	1	1	1	1	0	1	13
ESC_NA8248AA_AS	295364	5227069	171	1	1	1	1	1	1	1	1	0	1	1	1	1	0	1	13
ESC_CA5009AA_AS	319428	5227417	154	1	1	1	1	1	1	1	1	0	1	1	1	1	0	0	12
ESC_BA5217AA_AS	184398	5227455	126	1	1	1	1	1	1	1	1	0	1	0	1	1	0	0	11
ESC_LA2798AA_AS	182135	5227647	94	1	1	1	1	1	1	1	1	0	1	1	1	1	0	0	12
ESC_HA4023AA_AS	336299	5227748	110	1	1	1	1	1	1	1	1	0	1	1	1	1	0	0	12
ESC_HA3307AA_AS	222418	5227756	129	1	1	1	1	1	1	1	1	0	1	1	1	1	0	0	12
ESC_MA3608AA_AS	194437	5227786	154	1	1	1	1	1	1	1	1	0	1	1	1	1	0	0	12
ESC_NA8232AA_AS	201988	5227939	133	1	1	1	1	1	1	1	1	0	1	1	1	1	0	0	12
ESC_IA9273AA_AS	178558	5227965	145	1	1	1	1	1	1	1	1	0	1	1	1	1	0	0	12
ESC_BA4778AA_AS	186324	5227985	145	1	1	1	1	1	1	1	1	0	1	0	1	1	0	0	11
ESC_HA5767AA_AS	210801	5228200	179	1	1	1	1	1	1	1	1	0	1	1	1	1	0	0	12
ESC_BA9296AA_AS	172336	5228241	140	1	1	1	1	1	1	1	1	0	1	1	1	1	0	0	12
ESC_HA6936AA_AS	319790	5228357	69	1	1	1	1	1	1	1	1	0	1	1	1	1	0	0	12
ESC_HA5918AA_AS	204596	5228580	111	1	1	1	1	1	1	1	1	0	1	1	1	1	0	0	12
ESC_LA2752AA_AS	250578	5228849	145	1	1	1	1	1	1	1	1	0	1	1	1	1	0	1	13
ESC_NA8254AA_AS	252913	5229009	91	1	1	1	1	1	1	1	1	0	1	1	1	1	0	0	12
ESC_OA0026AA_AS	191062	5229148	97	1	1	1	1	1	1	1	1	0	1	1	1	1	0	0	12
ESC_BA6359AA_AS	336228	5229208	140	1	1	1	1	1	1	1	1	0	1	1	1	1	0	0	12
ESC_NA8045AA_AS	229842	5229208	85	1	1	1	1	1	1	1	1	0	1	1	1	1	0	0	12
ESC_HA9733AA_AS	158309	5229248	109	1	1	1	1	1	1	1	1	0	1	1	1	1	0	0	12
ESC_NA7890AA_AS	253183	5229597	109	1	1	1	1	1	1	1	1	0	1	1	1	1	0	1	13
ESC_PA1138AA_AS	124268	5229627	126	1	1	1	1	1	1	1	1	0	1	1	1	1	0	0	12
ESC_LA6255AA_AS	276299	5229688	123	1	1	1	1	1	1	1	1	0	1	1	1	1	0	0	12
ESC_IA9211AA_AS	143239	5229842	173	1	1	1	1	1	1	1	1	0	1	0	1	1	0	0	11
ESC_CA5174AA_AS	170539	5229960	140	1	1	1	1	1	1	1	1	0	1	1	1	1	0	0	12
ESC_CA1683AA_AS	189019	5229964	169	1	1	1	1	1	1	1	1	0	1	1	1	1	0	0	12
ESC_CA1538AA_AS	319752	5230027	142	1	1	1	1	1	1	1	1	0	1	1	1	1	0	0	12
ESC_MA3770AA_AS	177553	5230302	111	1	1	1	1	1	1	1	1	0	1	1	1	1	0	0	12
ESC_CA6264AA_AS	276254	5230623	149	1	1	1	1	1	1	1	1	0	1	1	1	1	0	0	12
ESC_HA9807AA_AS	191062	5230682	104	1	1	1	1	1	1	1	1	0	1	1	1	1	0	0	12
ESC_HA3351AA_AS	191359	5230802	219	1	1	1	1	1	1	1	1	0	1	1	1	1	0	0	12
ESC_NA8071AA_AS	191296	5230867	93	1	1	1	1	1	1	1	1	0	1	1	1	1	0	0	12
ESC_GA1864AA_AS	227018	5230912	90	1	1	1	1	1	1	1	1	0	1	1	1	1	0	0	12
ESC_BA2841AA_AS	242494	5231188	121	1	1	1	1	1	1	1	1	0	1	1	1	1	0	0	12
ESC_HA7099AA_AS	222498	5231304	156	1	1	1	1	1	1	1	1	0	1	1	1	1	0	0	12
ESC_AA8656AA_AS	173777	5231345	171	1	1	1	1	1	1	1	1	0	1	1	1	1	0	0	12
ESC_NA8102AA_AS	217157	5231433	108	1	1	1	1	1	1	1	1	0	1	1	1	1	0	0	12
ESC_HA5530AA_AS	202510	5231492	138	1	1	1	1	1	1	1	1	0	1	1	1	1	0	0	12
ESC_HA4309AA_AS	218908	5231595	99	1	1	1	1	1	1	1	1	0	1	1	1	1	0	0	12
ESC_OA0161AA_AS	201734	5231599	119	1	1	1	1	1	1	1	1	0	1	1	1	1	0	1	13
ESC_CA5140AA_AS	175528	5231985	188	1	1	1	1	1	1	1	1	0	1	1	1	1	0	0	12
ESC_JA0134AA_AS	281651	5232167	75	1	1	1	1	1	1	1	1	0	1	1	1	1	0	0	12
ESC_CA0802AA_AS	319751	5232200	103	1	1	1	1	1	1	1	1	0	1	1	1	1	0	0	12
ESC_HA7008AA_AS	222468	5232340	114	1	1	1	1	1	1	1	1	0	1	1	1	1	0	0	12
ESC_LA5999AA_AS	326524	5232383	128	1	1	1	1	1	1	1	1	0	1	1	1	1	0	0	12
ESC_LA2583AA_AS	212171	5232389	106	1	1	1	1	1	1	1	1	0	1	1	1	1	0	0	12
ESC_NA7734AA_AS	170728	5232606	343	1	1	1	1	1	1	1	1	0	1	1	1	1	0	0	12
ESC_CA2386AA_AS	166320	5232736	140	1	1	1	1	1	1	1	1	0	1	0	1	1	0	0	11
ESC_CA6573AA_AS	203312	5232784	111	1	1	1	1	1	1	1	1	0	1	1	1	1	0	0	12
ESC_CA1800AA_AS	170537	5232869	171	1	1	1	1	1	1	1	1	0	1	1	1	1	0	0	12
ESC_MA9947AA_AS	195438	5232891	104	1	1	1	1	1	1	1	1	0	1	1	1	1	0	0	12
ESC_IA8830AA_AS	222922	5232952	195	1	1	1	1	1	1	1	1	0	1	1	1	1	0	1	13
ESC_HA8137AA_AS	160196	5232968	210	1	1	1	1	1	1	1	1	0	1	1	1	1	0	0	12
ESC_HA4989AA_AS	303950	5233050	90	1	1	1	1	1	1	1	1	0	1	1	1	1	0	0	12
ESC_CA1551AA_AS	175045	5233283	167	1	1	1	1	1	1	1	1	0	1	1	1	1	0	0	12
ESC_HA7054AA_AS	220857	5233310	139	1	1	1	1	1	1	1	1	0	1	1	1	1	0	0	12
ESC_HA7067AA_AS	174070	5233368	110	1	1	1	1	1	1	1	1	0	1	1	1	1	0	0	12
ESC_NA8033AA_AS	208191	5233434	99	1	1	1	1	1	1	1	1	0	1	1	1	1	0	0	12
ESC_FA7333AA_AS	330748	5233512	114	1	1	1	1	1	1	1	1	0	1	1	1	1	0	1	13
ESC_HA5011AA_AS	205650	5233665	121	1	1	1	1	1	1	1	1	0	1	1	1	1	0	0	12
ESC_AA9690AA_AS	124227	5233673	350	1	1	1	1	1	1	1	1	0	1	1	1	1	0	0	12
ESC_JA0365AA_AS	217835	5233779	103	1	1	1	1	1	1	1	1	0	1	1	1	1	0	0	12
ESC_CA4770AA_AS	204989	5233810	222	1	1	1	1	1	1	1	1	0	1	1	1	1	0	0	12
ESC_HA4357AA_AS	233203	5234183	103	1	1	1	1	1	1	1	1	0	1	1	1	1	0	1	13
ESC_LA0669AA_AS	212722	5234234	106	1	1	1	1	1	1	1	1	0	1	0	1	1	0	0	11
ESC_HA8133AA_AS	182789	5234242	111	1	1	1	1	1	1	1	1	0	1	1	1	1	0	0	12
ESC_HA9568AA_AS	230026	5234316	140	1	1	1	1	1	1	1	1	0	1	1	1	1	0	0	12
ESC_JA0167AA_AS	195148	5234416	126	1	1	1	1	1	1	1	1	0	1	1	1	1	0	0	12
ESC_LA3005AA_AS	197668	5234460	114	1	1	1	1	1	1	1	1	0	1	1	1	1	0	0	12
ESC_FA9965AA_AS	190320	5234491	118	1	1	1	1	1	1	1	1	0	1	1	1	1	0	0	12
ESC_LA6004AA_AS	308949	5234529	133	1	1	1	1	1	1	1	1	0	1	1	1	1	0	0	12
ESC_CA6110AA_AS	174093	5234695	256	1	1	1	1	1	1	1	1	0	1	1	1	1	0	0	12
ESC_NA7932AA_AS	162916	5234720	109	1	1	1	1	1	1	1	1	0	1	1	1	1	0	0	12
ESC_GA4973AA_AS	190986	5235034	123	1	1	1	1	1	1	1	1	0	1	1	1	1	0	0	12
ESC_FA7803AA_AS	203438	5235068	106	1	1	1	1	1	1	1	1	0	1	1	1	1	0	0	12
ESC_HA4769AA_AS	204223	5235293	128	1	1	1	1	1	1	1	1	0	1	1	1	1	0	0	12
ESC_NA9132AA_AS	222567	5235309	106	1	1	1	1	1	1	1	1	0	1	1	1	1	0	0	12
ESC_HA4327AA_AS	309841	5235606	83	1	1	1	1	1	1	1	1	0	1	1	1	1	0	0	12
ESC_FA9956AA_AS	191034	5235645	107	1	1	1	1	1	1	0	1	0	1	1	1	1	0	0	11
ESC_HA8891AA_AS	84857	5235661	244	1	1	1	1	1	1	1	1	0	1	1	1	1	0	0	12
ESC_HA9315AA_AS	276327	5236052	83	1	1	1	1	1	1	1	1	0	1	1	1	1	0	0	12
ESC_CA2219AA_AS	281108	5236329	196	1	1	1	1	1	1	1	1	0	1	1	1	1	0	0	12
ESC_NA8067AA_AS	177555	5236588	95	1	1	1	1	1	1	1	1	0	1	1	1	1	0	0	12
ESC_OA0091AA_AS	259495	5236605	107	1	1	1	1	1	1	1	1	0	1	1	1	1	0	0	12
ESC_QA0088AA_AS	161948	5236816	145	1	1	1	1	1	1	1	1	0	1	1	1	1	0	0	12
ESC_CA4040AA_AS	203876	5236825	137	1	1	1	1	1	1	1	1	0	1	1	1	1	0	0	12
ESC_MA2812AA_AS	212685	5236909	110	1	1	1	1	1	1	1	1	0	1	1	1	1	0	0	12
[truncated: 1,187 more rows]

## Sheet: ST410
Assembly barcode	N50	Length	Contig Number(>=200 bp)	TssA	TssB	TssC	TssD (hcp)	TssE	TssF	TssG	TssH (clpV)	TssI (vgrG)	Ct3A (vgrG)	Vt6A (vgrG)	TssJ	TssK	TssL	TssM	Vt4E (tssM)	Total T6SS genes
ESC_AA8998AA_AS	174328	4803246	153	1	0	0	1	0	0	0	0	1	0	0	0	0	0	0	0	3
ESC_AB1621AA_AS	161697	5254510	115	1	0	0	1	0	0	0	0	1	0	0	0	0	0	0	0	3
ESC_AB7872AA_AS	134817	5078580	143	1	0	0	1	0	0	0	0	1	0	0	0	0	0	0	0	3
ESC_BA1284AA_AS	172925	4920755	115	1	0	0	1	0	0	0	0	1	0	0	0	0	0	0	0	3
ESC_BA1352AA_AS	165960	4873950	134	1	0	0	1	0	0	0	0	1	1	0	0	0	0	0	0	4
ESC_BA2148AA_AS	145998	4822066	136	1	1	1	1	1	1	1	1	0	0	0	1	1	1	1	0	12
ESC_BA2474AA_AS	174328	4834569	139	1	0	0	1	0	0	0	0	1	0	0	0	0	0	0	0	3
ESC_BA5958AA_AS	206857	4824331	99	0	0	0	1	0	0	0	0	0	1	0	0	0	0	0	0	2
ESC_BA7045AA_AS	203843	4856653	349	1	0	0	1	0	0	0	0	1	1	0	0	0	0	0	0	4
ESC_BA9248AA_AS	192596	5037349	118	1	1	1	1	1	1	1	1	0	1	0	1	1	1	1	0	13
ESC_BA9550AA_AS	176637	4904845	106	1	0	0	1	0	0	0	0	1	1	0	0	0	0	0	0	4
ESC_BB2519AA_AS	135136	5297112	152	1	0	0	1	0	0	0	0	1	0	0	0	0	0	0	0	3
ESC_BB2625AA_AS	144904	4930894	114	1	0	0	1	0	0	0	0	1	0	0	0	0	0	0	0	3
ESC_BB9101AA_AS	62495	5022588	143	1	0	0	1	0	0	0	0	1	0	0	0	0	0	0	0	3
ESC_BB9249AA_AS	128070	5014827	94	1	0	0	1	0	0	0	0	1	0	0	0	0	0	0	0	3
ESC_BB9460AA_AS	110601	5045225	141	1	0	0	1	0	0	0	0	1	0	0	0	0	0	0	0	3
ESC_CA1035AA_AS	178520	4856708	118	1	0	0	1	0	0	0	0	1	0	0	0	0	0	0	0	3
ESC_CA4223AA_AS	187635	4852682	133	1	0	0	1	0	0	0	0	1	0	0	0	0	0	0	0	3
ESC_CA6147AA_AS	189859	5134190	97	1	1	1	1	1	1	1	1	1	1	0	1	1	1	1	0	14
ESC_CA6482AA_AS	142546	4923594	154	1	0	0	1	0	0	0	0	1	0	0	0	0	0	0	0	3
ESC_CB0144AA_AS	29422	4990878	87	1	0	0	1	0	0	0	0	1	0	0	0	0	0	0	0	3
ESC_CB3881AA_AS	241101	4895705	95	1	0	0	1	0	0	0	0	1	0	0	0	0	0	0	0	3
ESC_CB3886AA_AS	241150	4961731	120	1	0	0	1	0	0	0	0	1	0	0	0	0	0	0	0	3
ESC_CB3899AA_AS	187746	4859281	158	1	0	0	1	0	0	0	0	1	0	0	0	0	0	0	0	3
ESC_CB3900AA_AS	241152	4873807	127	1	0	0	1	0	0	0	0	1	0	0	0	0	0	0	0	3
ESC_CB3910AA_AS	204070	4896185	1	1	0	0	1	0	0	0	0	1	0	0	0	0	0	0	0	3
ESC_CB3930AA_AS	204070	4896938	146	1	0	0	1	0	0	0	0	1	0	0	0	0	0	0	0	3
ESC_CB3938AA_AS	255097	4828528	125	1	0	0	1	0	0	0	0	1	0	0	0	0	0	0	0	3
ESC_CB3987AA_AS	276215	4979287	188	1	0	0	1	0	0	0	0	1	0	0	0	0	0	0	0	3
ESC_CB4009AA_AS	187745	4885135	88	1	0	0	1	0	0	0	0	1	0	0	0	0	0	0	0	3
ESC_CB4010AA_AS	191265	4918231	114	1	0	0	1	0	0	0	0	1	0	0	0	0	0	0	0	3
ESC_CB4059AA_AS	191403	4715787	89	1	0	0	1	0	0	0	0	1	0	0	0	0	0	0	0	3
ESC_CB4339AA_AS	465017	5288315	116	1	1	1	1	1	1	1	1	0	1	0	1	1	1	1	0	13
ESC_CB7176AA_AS	179052	4893452	128	1	0	0	1	0	0	0	0	1	0	0	0	0	0	0	0	3
ESC_CB7186AA_AS	86894	4894235	130	1	0	0	1	0	0	0	0	1	0	0	0	0	0	0	0	3
ESC_CB7194AA_AS	102973	4925782	152	1	0	0	1	0	0	0	0	1	0	0	0	0	0	0	0	3
ESC_CB7199AA_AS	85057	4953781	133	1	0	0	1	0	0	0	0	1	0	0	0	0	0	0	0	3
ESC_CB7212AA_AS	92362	4894470	102	1	0	0	1	0	0	0	0	1	0	0	0	0	0	0	0	3
ESC_CB7214AA_AS	221408	4883254	131	1	0	0	1	0	0	0	0	1	0	0	0	0	0	0	0	3
ESC_CB7218AA_AS	134589	4858386	128	1	0	0	1	0	0	0	0	1	0	0	0	0	0	0	0	3
ESC_CB7219AA_AS	173813	4876199	125	1	0	0	1	0	0	0	0	1	0	0	0	0	0	0	0	3
ESC_CB7220AA_AS	173813	4855085	90	1	0	0	1	0	0	0	0	1	0	0	0	0	0	0	0	3
ESC_CB7225AA_AS	94279	4830385	121	1	0	0	1	0	0	0	0	1	0	0	0	0	0	0	0	3
ESC_CB7231AA_AS	104244	4957029	111	1	0	0	1	0	0	0	0	1	0	0	0	0	0	0	0	3
ESC_CB7235AA_AS	182123	4853194	162	1	0	0	1	0	0	0	0	1	0	0	0	0	0	0	0	3
ESC_CB7240AA_AS	95335	4890871	154	1	0	0	1	0	0	0	0	1	0	0	0	0	0	0	0	3
ESC_CB8970AA_AS	163312	4769680	144	0	0	0	1	0	0	0	0	0	1	0	0	0	0	0	0	2
ESC_CB9177AA_AS	157362	5222241	150	1	1	1	1	1	1	1	1	0	1	0	1	1	1	1	0	13
ESC_DB2101AA_AS	128323	5141666	118	1	0	0	1	0	0	0	0	1	1	0	0	0	0	0	0	4
ESC_DB2595AA_AS	206076	5060507	138	1	0	0	1	0	0	0	0	1	0	0	0	0	0	0	0	3
ESC_DB2621AA_AS	206076	5073396	108	1	0	0	1	0	0	0	0	1	0	0	0	0	0	0	0	3
ESC_EB0810AA_AS	106584	5013056	102	1	0	0	1	0	0	0	0	1	0	0	0	0	0	0	0	3
ESC_EB0818AA_AS	98850	4839182	445	1	0	0	1	0	0	0	0	1	0	0	0	0	0	0	0	3
ESC_EB0820AA_AS	104241	4869359	144	1	0	0	1	0	0	0	0	1	0	0	0	0	0	0	0	3
ESC_EB0822AA_AS	191265	4892024	104	1	0	0	1	0	0	0	0	1	0	0	0	0	0	0	0	3
ESC_EB0826AA_AS	157039	4789611	214	1	0	0	1	0	0	0	0	1	0	0	0	0	0	0	0	3
ESC_EB0835AA_AS	87008	4904566	91	1	0	0	1	0	0	0	0	1	0	0	0	0	0	0	0	3
ESC_EB0839AA_AS	246429	4815980	131	1	0	0	1	0	0	0	0	1	0	0	0	0	0	0	0	3
ESC_EB1373AA_AS	202396	4816739	105	1	0	0	1	0	0	0	0	1	0	0	0	0	0	0	0	3
ESC_EB1480AA_AS	123625	4822235	128	1	0	0	1	0	0	0	0	1	0	0	0	0	0	0	0	3
ESC_EB1484AA_AS	63570	4933030	132	1	0	0	1	0	0	0	0	1	0	0	0	0	0	0	0	3
ESC_EB1492AA_AS	138514	4774887	101	1	0	0	1	0	0	0	0	1	0	0	0	0	0	0	0	3
ESC_EB5313AA_AS	113071	4793062	152	1	0	0	1	0	0	0	0	1	0	0	0	0	0	0	0	3
ESC_EB5402AA_AS	206077	4873405	113	1	0	0	1	0	0	0	0	1	0	0	0	0	0	0	0	3
ESC_EB5421AA_AS	115647	4877802	111	1	0	0	1	0	0	0	0	1	0	0	0	0	0	0	0	3
ESC_FA7283AA_AS	107184	5416346	150	1	1	1	1	1	1	1	1	0	1	0	1	1	1	1	0	13
ESC_FA7981AA_AS	179490	4900539	144	1	0	0	1	0	0	0	0	1	1	0	0	0	0	0	0	4
ESC_FA9854AA_AS	96552	4326709	178	0	0	0	0	0	0	0	0	0	0	0	0	0	0	0	0	0
ESC_FA9865AA_AS	168672	4796576	137	1	0	0	1	0	0	0	0	1	0	0	0	0	0	0	0	3
ESC_FA9945AA_AS	99919	4247362	83	0	0	0	0	0	0	0	0	0	0	0	0	0	0	0	0	0
ESC_FA9962AA_AS	184047	4760881	101	1	0	0	1	0	0	0	0	1	0	0	0	0	0	0	0	3
ESC_FA9968AA_AS	109400	4445111	116	0	0	0	0	0	0	0	0	0	0	0	0	0	0	0	0	0
ESC_FB0879AA_AS	132818	4886246	79	1	0	0	1	0	0	0	0	1	0	0	0	0	0	0	0	3
ESC_FB0884AA_AS	123889	4838819	140	1	0	0	1	0	0	0	0	1	0	0	0	0	0	0	0	3
ESC_FB0885AA_AS	129877	4893258	79	1	0	0	1	0	0	0	0	1	0	0	0	0	0	0	0	3
ESC_FB0887AA_AS	206077	4887101	79	1	0	0	1	0	0	0	0	1	0	0	0	0	0	0	0	3
ESC_FB1307AA_AS	169205	4787331	84	1	0	0	1	0	0	0	0	1	0	0	0	0	0	0	0	3
ESC_FB1312AA_AS	76857	4787966	136	1	0	0	1	0	0	0	0	1	0	0	0	0	0	0	0	3
ESC_FB1322AA_AS	191265	4908016	135	1	0	0	1	0	0	0	0	1	0	0	0	0	0	0	0	3
ESC_FB1365AA_AS	110607	4893156	110	1	0	0	1	0	0	0	0	1	0	0	0	0	0	0	0	3
ESC_FB1372AA_AS	148944	4982325	116	1	0	0	1	0	0	0	0	1	0	0	0	0	0	0	0	3
ESC_FB1408AA_AS	96781	4868946	142	1	0	0	1	0	0	0	0	1	0	0	0	0	0	0	0	3
ESC_FB1414AA_AS	103052	4823451	123	1	0	0	1	0	0	0	0	1	0	0	0	0	0	0	0	3
ESC_FB1656AA_AS	65055	4852954	153	1	0	0	1	0	0	0	0	1	0	0	0	0	0	0	0	3
ESC_FB1657AA_AS	140436	4857535	109	1	0	0	1	0	0	0	0	1	0	0	0	0	0	0	0	3
ESC_FB1976AA_AS	206065	4855563	137	1	0	0	1	0	0	0	0	1	0	0	0	0	0	0	0	3
ESC_FB2089AA_AS	258907	4825345	156	1	0	0	1	0	0	0	0	1	0	0	0	0	0	0	0	3
ESC_FB3559AA_AS	135939	4967634	167	1	0	0	1	0	0	0	0	1	0	0	0	0	0	0	0	3
ESC_FB3573AA_AS	73014	4827473	140	1	0	0	1	0	0	0	0	1	0	0	0	0	0	0	0	3
ESC_FB3577AA_AS	53328	4843886	159	1	0	0	1	0	0	0	0	1	0	0	0	0	0	0	0	3
ESC_FB3599AA_AS	133941	4835134	147	1	0	0	1	0	0	0	0	1	0	0	0	0	0	0	0	3
ESC_FB3636AA_AS	184241	4820288	103	1	0	0	1	0	0	0	0	1	0	0	0	0	0	0	0	3
ESC_FB3688AA_AS	137861	4905328	164	1	0	0	1	0	0	0	0	1	0	0	0	0	0	0	0	3
ESC_FB3703AA_AS	100702	4730214	99	1	0	0	1	0	0	0	0	1	0	0	0	0	0	0	0	3
ESC_FB3752AA_AS	115568	4857418	170	1	0	0	1	0	0	0	0	1	0	0	0	0	0	0	0	3
ESC_FB4045AA_AS	188368	4942994	160	1	0	0	1	0	0	0	0	1	0	0	0	0	0	0	0	3
ESC_FB4113AA_AS	181638	5040721	152	1	0	0	1	0	0	0	0	1	0	0	0	0	0	0	0	3
ESC_FB4334AA_AS	120581	5360975	115	1	0	0	1	0	0	0	0	1	1	0	0	0	0	0	0	4
ESC_FB4353AA_AS	166462	4995160	146	1	0	0	1	0	0	0	0	1	0	0	0	0	0	0	0	3
ESC_FB4366AA_AS	187404	5269894	102	1	0	0	1	0	0	0	0	1	1	0	0	0	0	0	0	4
ESC_FB4367AA_AS	141355	5219087	93	1	0	0	1	0	0	0	0	1	1	0	0	0	0	0	0	4
ESC_FB4419AA_AS	188842	5215649	73	1	0	0	1	0	0	0	0	1	1	0	0	0	0	0	0	4
ESC_FB4462AA_AS	189409	4965492	85	1	0	0	1	0	0	0	0	1	0	0	0	0	0	0	0	3
ESC_FB4555AA_AS	146628	4828026	80	1	0	0	1	0	0	0	0	1	0	0	0	0	0	0	0	3
ESC_FB4583AA_AS	128070	4905067	98	1	0	0	1	0	0	0	0	1	0	0	0	0	0	0	0	3
ESC_FB4600AA_AS	150252	5070129	109	1	0	0	1	0	0	0	0	1	1	0	0	0	0	0	0	4
ESC_FB4605AA_AS	359489	5056101	123	1	1	1	1	1	1	1	1	0	1	0	1	1	1	1	0	13
ESC_FB4608AA_AS	223036	5067344	74	1	1	1	1	1	1	1	1	0	1	0	1	1	1	1	0	13
ESC_FB4613AA_AS	118664	5307892	117	1	0	0	1	0	0	0	0	1	1	0	0	0	0	0	0	4
ESC_FB4640AA_AS	188838	5069642	115	1	0	0	1	0	0	0	0	1	1	0	0	0	0	0	0	4
ESC_FB4662AA_AS	40728	5513550	119	1	0	0	1	0	0	0	0	1	1	0	0	0	0	0	0	4
ESC_FB4694AA_AS	131518	4990061	114	1	0	0	1	0	0	0	0	1	0	0	0	0	0	0	0	3
ESC_FB4706AA_AS	189016	5281519	81	1	0	0	1	0	0	0	0	1	1	0	0	0	0	0	0	4
ESC_FB4743AA_AS	119490	5527894	125	1	0	0	1	0	0	0	0	1	1	0	0	0	0	0	0	4
ESC_FB4756AA_AS	154869	5224444	91	1	0	0	1	0	0	0	0	1	1	0	0	0	0	0	0	4
ESC_FB4769AA_AS	187087	5183094	127	1	0	0	1	0	0	0	0	1	1	0	0	0	0	0	0	4
ESC_FB4771AA_AS	195628	5337087	103	1	0	0	1	0	0	0	0	1	1	0	0	0	0	0	0	4
ESC_FB4779AA_AS	70493	5263853	123	1	0	0	1	0	0	0	0	1	1	0	0	0	0	0	0	4
ESC_FB4838AA_AS	321888	5069868	146	1	1	1	1	1	1	1	1	0	0	0	1	1	1	1	0	12
ESC_FB4840AA_AS	51729	4956710	252	1	0	0	1	0	0	0	0	1	0	0	0	0	0	0	0	3
ESC_FB4850AA_AS	218161	4976162	148	1	0	0	1	0	0	0	0	1	1	0	0	0	0	0	0	4
ESC_FB4894AA_AS	209390	4788002	115	1	0	0	1	0	0	0	0	1	0	0	0	0	0	0	0	3
ESC_FB4960AA_AS	201198	5236751	90	1	0	0	1	0	0	0	0	1	1	0	0	0	0	0	0	4
ESC_FB7653AA_AS	178829	4980709	104	1	0	0	1	0	0	0	0	0	0	0	0	0	0	0	0	2
ESC_FB7881AA_AS	169735	5023542	96	1	0	0	1	0	0	0	0	1	0	0	0	0	0	0	0	3
ESC_FB8956AA_AS	149282	4814350	77	1	0	0	1	0	0	0	0	1	0	0	0	0	0	0	0	3
ESC_FB9098AA_AS	253403	4875237	160	1	0	0	1	0	0	0	0	1	0	0	0	0	0	0	0	3
ESC_FB9204AA_AS	171268	4841602	141	1	0	0	1	0	0	0	0	1	0	0	0	0	0	0	0	3
ESC_FB9237AA_AS	65780	4906456	116	1	0	0	1	0	0	0	0	1	0	0	0	0	0	0	0	3
ESC_FB9375AA_AS	129087	4765260	115	1	0	0	1	0	0	0	0	1	0	0	0	0	0	0	0	3
ESC_FB9421AA_AS	174618	5066983	129	1	0	0	1	0	0	0	0	1	0	0	0	0	0	0	0	3
ESC_FB9425AA_AS	174511	5132051	138	1	0	0	1	0	0	0	0	1	0	0	0	0	0	0	0	3
ESC_FB9426AA_AS	22613	5117099	136	1	0	0	1	0	0	0	0	1	0	0	0	0	0	0	0	3
ESC_FB9427AA_AS	33256	5124215	121	1	0	0	1	0	0	0	0	0	0	0	0	0	0	0	0	2
ESC_FB9431AA_AS	133833	4851503	118	1	0	0	1	0	0	0	0	1	0	0	0	0	0	0	0	3
ESC_FB9468AA_AS	160226	4965485	114	1	0	0	1	0	0	0	0	1	0	0	0	0	0	0	0	3
ESC_FB9807AA_AS	91745	5154334	96	1	0	0	1	0	0	0	0	1	0	0	0	0	0	0	0	3
ESC_GA0046AA_AS	191237	4880901	131	1	0	0	1	0	0	0	0	1	0	0	0	0	0	0	0	3
ESC_GA0243AA_AS	147797	4754008	189	1	0	0	1	0	0	0	0	0	0	0	0	0	0	0	0	2
ESC_GA0391AA_AS	178834	5031081	216	1	0	0	1	0	0	0	0	1	0	0	0	0	0	0	0	3
ESC_GA1217AA_AS	174333	4923767	101	1	0	0	1	0	0	0	0	1	0	0	0	0	0	0	0	3
ESC_GA1225AA_AS	188913	5099438	125	1	0	0	1	0	0	0	0	1	0	0	0	0	0	0	0	3
ESC_GA4687AA_AS	4863501	4863501	122	1	0	0	1	0	0	0	0	1	0	0	0	0	0	0	0	3
ESC_GA5057AA_AS	111211	4960405	139	1	0	0	1	0	0	0	0	1	0	0	0	0	0	0	0	3
ESC_GA5128AA_AS	120969	5027969	120	1	0	0	1	0	0	0	0	1	0	0	0	0	0	0	0	3
ESC_GA6738AA_AS	103199	5000742	104	1	0	0	1	0	0	0	0	1	0	0	0	0	0	0	0	3
ESC_GA7582AA_AS	173700	4813670	125	1	0	0	1	0	0	0	0	1	0	0	0	0	0	0	0	3
ESC_GA7613AA_AS	131928	5151994	109	1	0	0	1	0	0	0	0	1	0	0	0	0	0	0	0	3
ESC_GA7616AA_AS	179366	4798906	137	1	0	0	1	0	0	0	0	1	0	0	0	0	0	0	0	3
ESC_GA9721AA_AS	191265	4829487	181	1	0	0	1	0	0	0	0	1	0	0	0	0	0	0	0	3
ESC_GA9722AA_AS	127989	4972451	125	1	0	0	1	0	0	0	0	1	0	0	0	0	0	0	0	3
ESC_GA9732AA_AS	191265	4890747	108	1	0	0	1	0	0	0	0	1	0	0	0	0	0	0	0	3
ESC_GA9733AA_AS	184521	4951193	129	1	0	0	1	0	0	0	0	1	0	0	0	0	0	0	0	3
ESC_GA9734AA_AS	168446	4934429	119	1	0	0	1	0	0	0	0	1	0	0	0	0	0	0	0	3
ESC_GA9735AA_AS	173813	4844259	105	1	0	0	1	0	0	0	0	1	0	0	0	0	0	0	0	3
ESC_GA9736AA_AS	174542	4947826	132	1	0	0	1	0	0	0	0	1	0	0	0	0	0	0	0	3
ESC_GA9738AA_AS	169205	4813867	203	1	0	0	1	0	0	0	0	1	0	0	0	0	0	0	0	3
ESC_GA9741AA_AS	195192	4852123	83	1	0	0	1	0	0	0	0	1	0	0	0	0	0	0	0	3
ESC_GA9745AA_AS	160626	4953246	107	1	0	0	1	0	0	0	0	1	0	0	0	0	0	0	0	3
ESC_GA9746AA_AS	184315	4912989	102	1	0	0	1	0	0	0	0	1	0	0	0	0	0	0	0	3
ESC_GA9747AA_AS	195192	4753238	123	1	0	0	1	0	0	0	0	1	0	0	0	0	0	0	0	3
ESC_GA9748AA_AS	174170	4837031	147	1	0	0	1	0	0	0	0	1	0	0	0	0	0	0	0	3
ESC_GA9749AA_AS	162535	5002829	136	1	0	0	1	0	0	0	0	1	0	0	0	0	0	0	0	3
ESC_GA9750AA_AS	184239	4825136	116	1	0	0	1	0	0	0	0	1	0	0	0	0	0	0	0	3
ESC_GA9751AA_AS	184239	4831018	108	1	0	0	1	0	0	0	0	1	0	0	0	0	0	0	0	3
ESC_GA9752AA_AS	206075	4817636	110	1	0	0	1	0	0	0	0	1	0	0	0	0	0	0	0	3
ESC_GB0105AA_AS	128070	4759489	82	1	0	0	1	0	0	0	0	1	0	0	0	0	0	0	0	3
ESC_GB0324AA_AS	96124	4801819	101	1	0	0	1	0	0	0	0	1	0	0	0	0	0	0	0	3
ESC_GB1284AA_AS	128317	4823695	129	1	0	0	1	0	0	0	0	1	0	0	0	0	0	0	0	3
ESC_GB1911AA_AS	191265	4961998	106	1	0	0	1	0	0	0	0	1	0	0	0	0	0	0	0	3
ESC_GB2041AA_AS	166463	5001147	129	1	0	0	1	0	0	0	0	1	0	0	0	0	0	0	0	3
ESC_GB4080AA_AS	169169	4872545	109	1	0	0	1	0	0	0	0	1	0	0	0	0	0	0	0	3
ESC_GB5418AA_AS	79457	4938801	154	1	0	0	1	0	0	0	0	1	0	0	0	0	0	0	0	3
ESC_GB7077AA_AS	33947	5948753	112	1	1	1	1	1	1	1	1	0	0	0	1	1	1	1	0	12
ESC_GB7078AA_AS	160107	4885358	110	1	0	0	1	0	0	0	0	1	0	0	0	0	0	0	0	3
ESC_GB7099AA_AS	106364	5042120	114	1	0	0	1	0	0	0	0	1	0	0	0	0	0	0	0	3
ESC_GB7103AA_AS	134012	4925197	106	1	0	0	1	0	0	0	0	1	0	0	0	0	0	0	0	3
ESC_GB7116AA_AS	130343	5016372	91	1	0	0	1	0	0	0	0	1	0	0	0	0	0	0	0	3
ESC_GB7733AA_AS	191266	5099492	113	1	0	0	1	0	0	0	0	1	0	0	0	0	0	0	0	3
ESC_GB8555AA_AS	110637	4880308	149	1	0	0	1	0	0	0	0	1	0	0	0	0	0	0	0	3
ESC_GB8591AA_AS	156277	4858077	116	1	0	0	1	0	0	0	0	1	0	0	0	0	0	0	0	3
ESC_GB8622AA_AS	116720	5047813	165	1	0	0	1	0	0	0	0	1	0	0	0	0	0	0	0	3
ESC_GB8628AA_AS	116722	5063027	113	1	0	0	1	0	0	0	0	1	0	0	0	0	0	0	0	3
ESC_GB8671AA_AS	127563	5093333	164	1	0	0	1	0	0	0	0	1	0	0	0	0	0	0	0	3
ESC_GB8726AA_AS	183940	4934565	91	1	0	0	1	0	0	0	0	1	0	0	0	0	0	0	0	3
ESC_GB8729AA_AS	169169	4869848	95	1	0	0	1	0	0	0	0	1	0	0	0	0	0	0	0	3
ESC_GB8883AA_AS	145932	5064160	114	1	0	0	1	0	0	0	0	1	0	0	0	0	0	0	0	3
ESC_GB9085AA_AS	127908	5040196	90	1	0	0	1	0	0	0	0	1	0	0	0	0	0	0	0	3
ESC_GB9226AA_AS	127794	4972607	140	1	0	0	1	0	0	0	0	1	0	0	0	0	0	0	0	3
ESC_GB9768AA_AS	185025	4866890	116	1	0	0	1	0	0	0	0	1	0	0	0	0	0	0	0	3
ESC_HA0239AA_AS	106547	4931677	151	1	0	0	1	0	0	0	0	1	0	0	0	0	0	0	0	3
ESC_HA0332AA_AS	162670	5152877	3	1	0	0	1	0	0	0	0	1	0	0	0	0	0	0	0	3
ESC_HA0365AA_AS	123375	5098372	108	1	0	0	1	0	0	0	0	1	0	0	0	0	0	0	0	3
ESC_HA1627AA_AS	135865	5153720	118	1	0	0	1	0	0	0	0	1	0	0	0	0	0	0	0	3
ESC_HA1895AA_AS	167709	5152145	103	1	0	0	1	0	0	0	0	1	0	0	0	0	0	0	0	3
ESC_HA1899AA_AS	174297	4893786	129	1	0	0	1	0	0	0	0	1	0	0	0	0	0	0	0	3
ESC_HA1958AA_AS	132691	4963612	142	1	0	0	1	0	0	0	0	1	0	0	0	0	0	0	0	3
ESC_HA2224AA_AS	115024	4833635	154	1	1	1	1	1	1	1	1	1	1	0	1	1	0	0	0	12
ESC_HA2226AA_AS	114499	4833162	141	1	1	1	1	1	1	1	1	1	1	0	1	1	0	0	0	12
ESC_HA3781AA_AS	173785	5204090	92	1	0	0	1	0	0	0	0	1	0	0	0	0	0	0	0	3
ESC_HA3801AA_AS	187305	4893624	117	1	0	0	1	0	0	0	0	1	0	0	0	0	0	0	0	3
ESC_HA4375AA_AS	191237	5000243	112	1	0	0	1	0	0	0	0	1	0	0	0	0	0	0	0	3
ESC_HA4636AA_AS	25061	4883749	141	1	0	0	1	0	0	0	0	1	0	0	0	0	0	0	0	3
ESC_HA5184AA_AS	98107	4939094	103	1	0	0	1	0	0	0	0	1	0	0	0	0	0	0	0	3
ESC_HA5188AA_AS	152426	5023882	82	1	0	0	1	0	0	0	0	1	0	0	0	0	0	0	0	3
ESC_HA5192AA_AS	191265	5149058	111	1	0	0	1	0	0	0	0	1	0	0	0	0	0	0	0	3
ESC_HA5197AA_AS	241152	4868975	113	1	0	0	1	0	0	0	0	1	0	0	0	0	0	0	0	3
ESC_HA5598AA_AS	98211	4771616	114	1	0	0	1	0	0	0	0	1	0	0	0	0	0	0	0	3
ESC_HA5987AA_AS	129492	4946552	113	1	0	0	1	0	0	0	0	1	0	0	0	0	0	0	0	3
ESC_HA6583AA_AS	173813	5030105	117	1	0	0	1	0	0	0	0	1	0	0	0	0	0	0	0	3
ESC_HA6804AA_AS	173785	5044481	98	1	0	0	1	0	0	0	0	1	0	0	0	0	0	0	0	3
ESC_HA7182AA_AS	152434	4819344	118	1	0	0	1	0	0	0	0	1	0	0	0	0	0	0	0	3
ESC_HA7798AA_AS	163410	4804671	120	1	0	0	1	0	0	0	0	1	1	0	0	0	0	0	0	4
ESC_HA7895AA_AS	149600	4720658	120	1	0	0	1	0	0	0	0	1	1	0	0	0	0	0	0	4
ESC_HA8132AA_AS	140687	4916813	113	1	0	0	1	0	0	0	0	1	0	0	0	0	0	0	0	3
ESC_HA8233AA_AS	208244	4604033	122	1	0	0	1	0	0	0	0	0	1	0	0	0	0	0	0	3
ESC_HA8479AA_AS	273515	4719608	113	0	0	0	1	0	0	0	0	0	1	0	0	0	0	0	0	2
ESC_HA9276AA_AS	125374	4725923	118	1	0	0	1	0	0	0	0	1	0	0	0	0	0	0	0	3
ESC_HA9309AA_AS	115254	4929935	96	1	0	0	1	0	0	0	0	1	0	0	0	0	0	0	0	3
ESC_HA9316AA_AS	213249	5130087	131	1	0	0	1	0	0	0	0	1	0	0	0	0	0	0	0	3
ESC_HA9321AA_AS	165231	5097134	86	1	0	0	1	0	0	0	0	1	0	0	0	0	0	0	0	3
ESC_HA9545AA_AS	110697	4882154	97	1	0	0	1	0	0	0	0	1	0	0	0	0	0	0	0	3
ESC_HA9565AA_AS	191265	4859263	74	1	0	0	1	0	0	0	0	1	0	0	0	0	0	0	0	3
ESC_HA9583AA_AS	139669	5098678	97	1	0	0	1	0	0	0	0	1	0	0	0	0	0	0	0	3
ESC_HA9584AA_AS	139669	5129104	107	1	0	0	1	0	0	0	0	1	0	0	0	0	0	0	0	3
ESC_HA9604AA_AS	184315	4791012	100	1	0	0	1	0	0	0	0	1	0	0	0	0	0	0	0	3
ESC_HA9612AA_AS	174170	4826888	100	1	0	0	1	0	0	0	0	1	0	0	0	0	0	0	0	3
ESC_HA9653AA_AS	168363	5076921	116	1	0	0	1	0	0	0	0	1	0	0	0	0	0	0	0	3
ESC_HA9722AA_AS	128100	5040309	160	1	0	0	1	0	0	0	0	1	0	0	0	0	0	0	0	3
ESC_HA9752AA_AS	104634	4844965	82	1	0	0	1	0	0	0	0	1	0	0	0	0	0	0	0	3
ESC_HA9754AA_AS	128071	4980544	95	1	0	0	1	0	0	0	0	1	0	0	0	0	0	0	0	3
ESC_HA9759AA_AS	112137	4970352	120	1	0	0	1	0	0	0	0	1	0	0	0	0	0	0	0	3
ESC_HA9796AA_AS	157018	5001481	109	1	0	0	1	0	0	0	0	1	0	0	0	0	0	0	0	3
ESC_HA9802AA_AS	120338	4992956	105	1	0	0	1	0	0	0	0	1	0	0	0	0	0	0	0	3
ESC_HA9828AA_AS	174169	4902116	121	1	0	0	1	0	0	0	0	1	0	0	0	0	0	0	0	3
ESC_HA9838AA_AS	132760	4837180	111	1	0	0	1	0	0	0	0	1	0	0	0	0	0	0	0	3
ESC_HA9840AA_AS	110296	4878011	130	1	0	0	1	0	0	0	0	1	0	0	0	0	0	0	0	3
ESC_HA9849AA_AS	184316	4940559	196	1	0	0	1	0	0	0	0	1	0	0	0	0	0	0	0	3
ESC_HB7716AA_AS	153176	4696197	159	1	1	1	1	1	1	1	1	1	0	0	1	1	0	0	0	11
ESC_HB8003AA_AS	173812	4810982	464	1	0	0	1	0	0	0	0	1	0	0	0	0	0	0	0	3
ESC_HB8833AA_AS	188843	5020972	147	1	0	0	1	0	0	0	0	0	1	0	0	0	0	0	0	3
ESC_HB9065AA_AS	46375	4790972	89	1	0	0	1	0	0	0	0	1	0	0	0	0	0	0	0	3
ESC_HB9069AA_AS	17036	4666817	99	1	0	0	0	0	0	0	0	1	0	0	0	0	0	0	0	2
ESC_IA0199AA_AS	123876	4938884	135	1	0	0	1	0	0	0	0	1	0	0	0	0	0	0	0	3
ESC_IA0602AA_AS	172982	4811287	79	1	0	0	1	0	0	0	0	1	0	0	0	0	0	0	0	3
ESC_IA2244AA_AS	188815	4740835	92	1	0	0	1	0	0	0	0	1	1	0	0	0	0	0	0	4
ESC_IA2247AA_AS	178447	4781179	112	1	0	0	1	0	0	0	0	1	1	0	0	0	0	0	0	4
ESC_IA3528AA_AS	160393	4933426	94	1	0	0	1	0	0	0	0	1	0	0	0	0	0	0	0	3
ESC_IA4023AA_AS	205801	4961227	120	1	0	0	1	0	0	0	0	1	0	0	0	0	0	0	0	3
ESC_IA4056AA_AS	184315	4926066	112	1	0	0	1	0	0	0	0	1	0	0	0	0	0	0	0	3
ESC_IA4159AA_AS	191310	5065366	101	1	0	0	1	0	0	0	0	1	0	0	0	0	0	0	0	3
ESC_IA4265AA_AS	241157	4800232	158	1	0	0	1	0	0	0	0	1	0	0	0	0	0	0	0	3
ESC_IA4341AA_AS	167790	4933137	146	1	0	0	1	0	0	0	0	1	0	0	0	0	0	0	0	3
ESC_IA4474AA_AS	211675	4874855	162	1	0	0	1	0	0	0	0	1	0	0	0	0	0	0	0	3
ESC_IA4774AA_AS	179604	4902417	134	1	0	0	1	0	0	0	0	1	0	0	0	0	0	0	0	3
ESC_IA4776AA_AS	174170	4903608	125	1	0	0	1	0	0	0	0	1	0	0	0	0	0	0	0	3
ESC_IA5753AA_AS	173813	4941835	377	1	0	0	1	0	0	0	0	1	0	0	0	0	0	0	0	3
ESC_IA5754AA_AS	174170	4940613	106	1	0	0	1	0	0	0	0	1	0	0	0	0	0	0	0	3
ESC_IA6373AA_AS	173518	4935130	126	1	0	0	1	0	0	0	0	1	0	0	0	0	0	0	0	3
ESC_IA6988AA_AS	173813	4818060	11	1	0	0	1	0	0	0	0	1	0	0	0	0	0	0	0	3
ESC_IA7287AA_AS	184319	4931100	171	1	0	0	1	0	0	0	0	1	0	0	0	0	0	0	0	3
ESC_IA7969AA_AS	131825	4926496	175	1	0	0	1	0	0	0	0	1	0	0	0	0	0	0	0	3
ESC_IA7985AA_AS	218208	4768338	69	1	0	0	1	0	0	0	0	1	0	0	0	0	0	0	0	3
ESC_IA7986AA_AS	154021	4984107	86	1	0	0	1	0	0	0	0	1	0	0	0	0	0	0	0	3
ESC_IA8753AA_AS	152971	5152687	159	1	0	0	1	0	0	0	0	1	0	0	0	0	0	0	0	3
ESC_IA8888AA_AS	221455	5094000	104	1	0	0	1	0	0	0	0	1	0	0	0	0	0	0	0	3
ESC_IA9098AA_AS	128100	4853392	122	1	0	0	1	0	0	0	0	1	0	0	0	0	0	0	0	3
ESC_IA9181AA_AS	96159	5058305	109	1	1	1	1	1	1	1	1	0	1	0	1	1	1	1	0	13
ESC_IA9311AA_AS	144571	4956896	197	1	0	0	1	0	0	0	0	1	0	0	0	0	0	0	0	3
ESC_IA9315AA_AS	160066	4795677	105	1	0	0	1	0	0	0	0	1	0	0	0	0	0	0	0	3
ESC_IA9359AA_AS	134190	4954197	140	1	0	0	1	0	0	0	0	1	0	0	0	0	0	0	0	3
ESC_IA9382AA_AS	191265	4980138	128	1	0	0	1	0	0	0	0	1	0	0	0	0	0	0	0	3
ESC_IA9758AA_AS	147978	4985537	91	1	0	0	1	0	0	0	0	1	0	0	0	0	0	0	0	3
ESC_IA9840AA_AS	188842	4940841	110	1	0	0	1	0	0	0	0	1	1	0	0	0	0	0	0	4
ESC_IA9926AA_AS	134874	4918621	149	1	0	0	1	0	0	0	0	1	0	0	0	0	0	0	0	3
ESC_IB6004AA_AS	173976	4878217	167	1	0	0	1	0	0	0	0	1	0	0	0	0	0	0	0	3
ESC_IB6009AA_AS	223138	4894475	153	1	0	0	1	0	0	0	0	1	0	0	0	0	0	0	0	3
ESC_IB6054AA_AS	206148	4817037	147	1	0	0	1	0	0	0	0	1	0	0	0	0	0	0	0	3
ESC_IB6069AA_AS	191229	4821517	138	1	0	0	1	0	0	0	0	1	0	0	0	0	0	0	0	3
ESC_IB6075AA_AS	173878	4911865	163	1	0	0	1	0	0	0	0	1	0	0	0	0	0	0	0	3
ESC_IB6078AA_AS	184160	4934162	185	1	0	0	1	0	0	0	0	1	0	0	0	0	0	0	0	3
ESC_IB6108AA_AS	173773	4976403	341	1	0	0	1	0	0	0	0	1	0	0	0	0	0	0	0	3
ESC_IB6117AA_AS	206149	4930771	166	1	0	0	1	0	0	0	0	1	0	0	0	0	0	0	0	3
ESC_IB6142AA_AS	206141	4906291	284	1	0	0	1	0	0	0	0	1	0	0	0	0	0	0	0	3
ESC_IB6165AA_AS	206258	4818959	139	1	0	0	1	0	0	0	0	1	0	0	0	0	0	0	0	3
ESC_IB6183AA_AS	173773	4924022	159	1	0	0	1	0	0	0	0	1	0	0	0	0	0	0	0	3
ESC_IB6198AA_AS	206145	4847843	191	1	0	0	1	0	0	0	0	1	0	0	0	0	0	0	0	3
ESC_IB6202AA_AS	186787	4966471	164	1	0	0	1	0	0	0	0	1	0	0	0	0	0	0	0	3
ESC_IB6219AA_AS	160171	4929654	188	1	0	0	1	0	0	0	0	1	0	0	0	0	0	0	0	3
ESC_IB6230AA_AS	191233	4857128	168	1	0	0	1	0	0	0	0	1	0	0	0	0	0	0	0	3
ESC_IB6267AA_AS	220128	5014526	160	1	0	0	1	0	0	0	0	1	0	0	0	0	0	0	0	3
ESC_IB7547AA_AS	204305	4941555	184	1	0	0	1	0	0	0	0	1	0	0	0	0	0	0	0	3
ESC_IB8448AA_AS	99274	5130873	198	1	0	0	1	0	0	0	0	1	0	0	0	0	0	0	0	3
ESC_JA0200AA_AS	127505	4768193	173	1	0	0	1	0	0	0	0	1	0	0	0	0	0	0	0	3
ESC_JA0211AA_AS	220671	4923892	140	1	0	0	1	0	0	0	0	1	1	0	0	0	0	0	0	4
ESC_JA0239AA_AS	69145	4863233	139	1	0	0	1	0	0	0	0	1	0	0	0	0	0	0	0	3
ESC_JA0245AA_AS	143474	4922918	95	1	0	0	1	0	0	0	0	1	0	0	0	0	0	0	0	3
ESC_JA0277AA_AS	160772	4892694	124	1	0	0	1	0	0	0	0	1	0	0	0	0	0	0	0	3
ESC_JA0312AA_AS	99281	4957064	144	1	0	0	1	0	0	0	0	1	0	0	0	0	0	0	0	3
ESC_JA0380AA_AS	127506	4766465	132	1	0	0	1	0	0	0	0	1	0	0	0	0	0	0	0	3
ESC_JA0382AA_AS	131976	4774082	223	1	0	0	1	0	0	0	0	1	0	0	0	0	0	0	0	3
ESC_JA0390AA_AS	184315	4873915	136	1	0	0	1	0	0	0	0	1	0	0	0	0	0	0	0	3
ESC_JA0407AA_AS	117822	4816434	146	1	0	0	1	0	0	0	0	1	0	0	0	0	0	0	0	3
ESC_JA0441AA_AS	93784	5088702	93	1	0	0	1	0	0	0	0	1	0	0	0	0	0	0	0	3
ESC_JA0463AA_AS	114912	4795284	7	1	0	0	1	0	0	0	0	1	0	0	0	0	0	0	0	3
ESC_JA0472AA_AS	202875	5099850	164	1	1	1	1	1	1	1	1	0	1	0	1	1	1	1	0	13
ESC_JA0516AA_AS	137103	4793513	120	1	0	0	1	0	0	0	0	1	0	0	0	0	0	0	0	3
ESC_JA0540AA_AS	118634	4953447	155	1	0	0	1	0	0	0	0	1	0	0	0	0	0	0	0	3
ESC_JA0659AA_AS	142556	4812353	243	1	0	0	1	0	0	0	0	1	0	0	0	0	0	0	0	3
ESC_JA0687AA_AS	132586	5097965	95	1	0	0	1	0	0	0	0	1	0	0	0	0	0	0	0	3
ESC_JA0735AA_AS	163248	4867505	91	1	0	0	1	0	0	0	0	1	0	0	0	0	0	0	0	3
ESC_JA0740AA_AS	156707	4896401	95	1	0	0	1	0	0	0	0	1	0	0	0	0	0	0	0	3
ESC_JA0756AA_AS	161145	4781748	161	1	0	0	1	0	0	0	0	1	0	0	0	0	0	0	0	3
ESC_JA0850AA_AS	131968	4897435	254	1	0	0	1	0	0	0	0	1	0	0	0	0	0	0	0	3
ESC_JA5213AA_AS	168986	4965651	272	1	0	0	1	0	0	0	0	1	0	0	0	0	0	0	0	3
ESC_JA5439AA_AS	168986	4843803	178	1	0	0	1	0	0	0	0	1	0	0	0	0	0	0	0	3
ESC_JA5456AA_AS	168097	4997965	165	1	0	0	1	0	0	0	0	1	0	0	0	0	0	0	0	3
ESC_JA7942AA_AS	146468	4806627	197	1	0	0	1	0	0	0	0	1	0	0	0	0	0	0	0	3
ESC_JB0254AA_AS	64170	5831834	157	1	0	0	1	0	0	0	0	1	1	0	0	0	0	0	0	4
ESC_JB8380AA_AS	173813	4922346	164	1	0	0	1	0	0	0	0	1	0	0	0	0	0	0	0	3
ESC_JB9426AA_AS	106061	5011323	8	1	0	0	1	0	0	0	0	1	0	0	0	0	0	0	0	3
ESC_KA2812AA_AS	125186	5501481	5	1	1	1	1	1	1	1	1	0	1	0	1	1	1	1	0	13
ESC_KA9924AA_AS	199995	4939641	7	1	0	0	1	0	0	0	0	1	0	0	0	0	0	0	0	3
ESC_KA9929AA_AS	173812	5020234	189	1	0	0	1	0	0	0	0	1	0	0	0	0	0	0	0	3
ESC_KB0298AA_AS	124753	5058026	204	0	0	0	1	0	0	0	0	0	1	0	0	0	0	0	0	2
ESC_KB0300AA_AS	75846	4903857	6	0	0	0	1	0	0	0	0	0	1	0	0	0	0	0	0	2
ESC_KB0931AA_AS	171294	4847289	2	1	0	0	1	0	0	0	0	1	0	0	0	0	0	0	0	3
ESC_KB3516AA_AS	265481	4949190	93	1	1	1	1	1	1	1	1	0	1	0	1	1	1	1	0	13
ESC_KB3556AA_AS	151861	4856591	170	1	0	0	1	0	0	0	0	1	0	0	0	0	0	0	0	3
ESC_KB3560AA_AS	107520	5203527	169	1	1	1	1	1	1	1	1	1	1	0	1	1	1	1	0	14
ESC_KB3858AA_AS	167824	5200699	139	1	1	1	1	1	1	1	1	0	1	0	1	1	1	1	0	13
ESC_KB4027AA_AS	72867	4977671	106	1	0	0	1	0	0	0	0	1	1	0	0	0	0	0	0	4
ESC_KB8503AA_AS	170684	4955632	111	1	0	0	1	0	0	0	0	1	0	0	0	0	0	0	0	3
ESC_KB8868AA_AS	162838	4772711	105	0	0	0	1	0	0	0	0	0	0	0	0	0	0	0	0	1
ESC_KB8925AA_AS	191265	4939528	112	1	0	0	1	0	0	0	0	1	0	0	0	0	0	0	0	3
ESC_LA0009AA_AS	152979	4979610	5	1	0	0	1	0	0	0	0	1	0	0	0	0	0	0	0	3
ESC_LA0066AA_AS	178059	4951056	109	1	0	0	1	0	0	0	0	1	0	0	0	0	0	0	0	3
ESC_LA0218AA_AS	191265	4832659	114	1	0	0	1	0	0	0	0	1	0	0	0	0	0	0	0	3
ESC_LA0439AA_AS	184315	4869173	5	1	0	0	1	0	0	0	0	1	0	0	0	0	0	0	0	3
ESC_LA0479AA_AS	197305	5019921	105	1	0	0	1	0	0	0	0	1	0	0	0	0	0	0	0	3
ESC_LA0485AA_AS	241156	4785033	272	1	0	0	1	0	0	0	0	1	0	0	0	0	0	0	0	3
ESC_LA0594AA_AS	189549	5016066	161	1	0	0	1	0	0	0	0	1	0	0	0	0	0	0	0	3
ESC_LA0596AA_AS	189549	5015892	202	1	0	0	1	0	0	0	0	1	0	0	0	0	0	0	0	3
ESC_LA0633AA_AS	191265	4869212	165	1	0	0	1	0	0	0	0	1	0	0	0	0	0	0	0	3
ESC_LA0636AA_AS	186515	5077713	188	1	0	0	1	0	0	0	0	1	0	0	0	0	0	0	0	3
ESC_LA0651AA_AS	186951	5082690	154	1	0	0	1	0	0	0	0	1	0	0	0	0	0	0	0	3
ESC_LA1185AA_AS	169735	5073030	153	1	0	0	1	0	0	0	0	1	0	0	0	0	0	0	0	3
ESC_LA1218AA_AS	145462	4808545	144	1	0	0	1	0	0	0	0	1	0	0	0	0	0	0	0	3
ESC_LA1249AA_AS	143218	4943741	144	1	0	0	1	0	0	0	0	1	0	0	0	0	0	0	0	3
ESC_LA2614AA_AS	187409	4847935	145	1	0	0	1	0	0	0	0	1	0	0	0	0	0	0	0	3
ESC_LA2672AA_AS	91990	5043160	225	1	0	0	1	0	0	0	0	1	0	0	0	0	0	0	0	3
ESC_LA2685AA_AS	150425	5014677	126	1	0	0	1	0	0	0	0	1	0	0	0	0	0	0	0	3
ESC_LA2703AA_AS	193664	5056962	189	1	0	0	1	0	0	0	0	1	0	0	0	0	0	0	0	3
ESC_LA2713AA_AS	173876	4866663	138	1	0	0	1	0	0	0	0	1	0	0	0	0	0	0	0	3
ESC_LA2722AA_AS	186882	5128303	121	1	0	0	1	0	0	0	0	1	0	0	0	0	0	0	0	3
ESC_LA2822AA_AS	157585	5094741	477	1	0	0	1	0	0	0	0	1	0	0	0	0	0	0	0	3
ESC_LA2847AA_AS	167773	4848332	294	1	0	0	1	0	0	0	0	1	0	0	0	0	0	0	0	3
ESC_LA2857AA_AS	184142	4782393	123	1	0	0	1	0	0	0	0	1	0	0	0	0	0	0	0	3
ESC_LA2881AA_AS	187815	4850330	135	1	0	0	1	0	0	0	0	1	0	0	0	0	0	0	0	3
ESC_LA2931AA_AS	191237	4932334	125	1	0	0	1	0	0	0	0	1	0	0	0	0	0	0	0	3
ESC_LA5237AA_AS	230824	4861024	121	1	0	0	1	0	0	0	0	1	0	0	0	0	0	0	0	3
ESC_LA5346AA_AS	114641	5211327	124	1	0	0	1	0	0	0	0	1	0	0	0	0	0	0	0	3
ESC_LA5348AA_AS	128962	4933162	104	1	0	0	1	0	0	0	0	1	0	0	0	0	0	0	0	3
ESC_LA5352AA_AS	136195	5208056	99	1	0	0	1	0	0	0	0	1	0	0	0	0	0	0	0	3
ESC_LA5980AA_AS	173252	4838738	115	1	0	0	1	0	0	0	0	1	0	0	0	0	0	0	0	3
ESC_LA5981AA_AS	179573	4776954	122	1	0	0	1	0	0	0	0	1	0	0	0	0	0	0	0	3
ESC_LB0157AA_AS	246347	4685665	154	1	0	0	1	0	0	0	0	1	1	0	0	0	0	0	0	4
ESC_LB0232AA_AS	203458	4773999	171	1	0	0	1	0	0	0	0	1	1	0	0	0	0	0	0	4
ESC_LB0247AA_AS	188842	4685957	259	1	0	0	1	0	0	0	0	1	1	0	0	0	0	0	0	4
ESC_LB0428AA_AS	146876	4929218	93	1	0	0	1	0	0	0	0	1	0	0	0	0	0	0	0	3
ESC_LB0595AA_AS	156761	4974207	148	1	1	1	1	1	1	1	1	1	1	0	1	1	1	1	0	14
ESC_LB0596AA_AS	188843	4870299	143	1	0	0	1	0	0	0	0	1	1	0	0	0	0	0	0	4
ESC_LB0699AA_AS	357821	4931056	136	1	1	1	1	1	1	1	1	1	1	0	1	1	1	1	0	14
ESC_LB0736AA_AS	191265	4970133	130	1	0	0	1	0	0	0	0	1	0	0	0	0	0	0	0	3
ESC_LB0737AA_AS	127975	4969273	195	1	0	0	1	0	0	0	0	1	0	0	0	0	0	0	0	3
ESC_LB0738AA_AS	118028	4970397	117	1	0	0	1	0	0	0	0	1	0	0	0	0	0	0	0	3
ESC_LB0745AA_AS	191265	4973131	145	1	0	0	1	0	0	0	0	1	0	0	0	0	0	0	0	3
ESC_LB0747AA_AS	160993	4971019	135	1	0	0	1	0	0	0	0	1	0	0	0	0	0	0	0	3
ESC_LB0750AA_AS	128017	4968185	118	1	0	0	1	0	0	0	0	1	0	0	0	0	0	0	0	3
ESC_LB0751AA_AS	187453	4971020	111	1	0	0	1	0	0	0	0	1	0	0	0	0	0	0	0	3
ESC_LB0758AA_AS	127665	4967379	91	1	0	0	1	0	0	0	0	1	0	0	0	0	0	0	0	3
ESC_LB0759AA_AS	128068	4969409	149	1	0	0	1	0	0	0	0	1	0	0	0	0	0	0	0	3
ESC_LB0762AA_AS	118370	4970817	123	1	0	0	1	0	0	0	0	1	0	0	0	0	0	0	0	3
ESC_LB0763AA_AS	134238	4969216	123	1	0	0	1	0	0	0	0	1	0	0	0	0	0	0	0	3
ESC_LB0766AA_AS	154163	5147019	108	1	0	0	1	0	0	0	0	1	0	0	0	0	0	0	0	3
ESC_LB0768AA_AS	195890	5090229	99	1	0	0	1	0	0	0	0	1	0	0	0	0	0	0	0	3
ESC_LB0770AA_AS	206271	5148514	132	1	0	0	1	0	0	0	0	1	0	0	0	0	0	0	0	3
ESC_LB0771AA_AS	122764	4966739	150	1	0	0	1	0	0	0	0	1	0	0	0	0	0	0	0	3
ESC_LB0773AA_AS	173813	5006261	128	1	0	0	1	0	0	0	0	1	0	0	0	0	0	0	0	3
ESC_LB0774AA_AS	152854	5001077	105	1	0	0	1	0	0	0	0	1	0	0	0	0	0	0	0	3
ESC_LB0776AA_AS	152853	4996473	133	1	0	0	1	0	0	0	0	1	0	0	0	0	0	0	0	3
ESC_LB0779AA_AS	128070	4963662	113	1	0	0	1	0	0	0	0	1	0	0	0	0	0	0	0	3
ESC_LB0780AA_AS	128068	4964225	195	1	0	0	1	0	0	0	0	1	0	0	0	0	0	0	0	3
ESC_LB0781AA_AS	127980	5022903	223	1	0	0	1	0	0	0	0	1	0	0	0	0	0	0	0	3
ESC_LB0782AA_AS	221407	4978486	234	1	0	0	1	0	0	0	0	1	0	0	0	0	0	0	0	3
ESC_LB0783AA_AS	133929	4967469	227	1	0	0	1	0	0	0	0	1	0	0	0	0	0	0	0	3
ESC_LB0784AA_AS	174337	4967115	218	1	0	0	1	0	0	0	0	1	0	0	0	0	0	0	0	3
ESC_LB0785AA_AS	154031	4970249	110	1	0	0	1	0	0	0	0	1	0	0	0	0	0	0	0	3
ESC_LB0787AA_AS	127990	4970868	93	1	0	0	1	0	0	0	0	1	0	0	0	0	0	0	0	3
ESC_LB0789AA_AS	121277	4963691	126	1	0	0	1	0	0	0	0	1	0	0	0	0	0	0	0	3
ESC_LB0790AA_AS	179051	4969123	99	1	0	0	1	0	0	0	0	1	0	0	0	0	0	0	0	3
ESC_LB0827AA_AS	165027	4877623	199	1	0	0	1	0	0	0	0	1	0	0	0	0	0	0	0	3
ESC_LB2125AA_AS	4690918	4863292	256	1	0	0	1	0	0	0	0	1	0	0	0	0	0	0	0	3
ESC_LB2143AA_AS	4738863	4827947	237	1	0	0	1	0	0	0	0	1	0	0	0	0	0	0	0	3
ESC_LB2147AA_AS	4731258	4910586	200	1	0	0	1	0	0	0	0	1	0	0	0	0	0	0	0	3
ESC_LB2205AA_AS	4816454	4994342	167	1	0	0	1	0	0	0	0	1	0	0	0	0	0	0	0	3
ESC_LB2269AA_AS	4692707	4789860	114	1	0	0	1	0	0	0	0	1	0	0	0	0	0	0	0	3
ESC_LB2375AA_AS	4767771	5413682	107	1	0	0	1	0	0	0	0	1	0	0	0	0	0	0	0	3
ESC_LB2383AA_AS	4778240	5186477	102	1	0	0	1	0	0	0	0	1	0	0	0	0	0	0	0	3
ESC_LB2386AA_AS	4747851	4899891	547	1	0	0	1	0	0	0	0	1	0	0	0	0	0	0	0	3
ESC_LB2397AA_AS	4759293	4909241	162	1	0	0	1	0	0	0	0	1	0	0	0	0	0	0	0	3
ESC_LB2398AA_AS	4666029	4666029	124	1	0	0	1	0	0	0	0	1	0	0	0	0	0	0	0	3
ESC_LB2468AA_AS	4750815	4899425	117	1	0	0	1	0	0	0	0	1	0	0	0	0	0	0	0	3
ESC_LB2509AA_AS	4800614	5086148	245	1	0	0	1	0	0	0	0	1	0	0	0	0	0	0	0	3
ESC_LB3352AA_AS	122174	5131712	133	1	0	0	1	0	0	0	0	1	0	0	0	0	0	0	0	3
ESC_LB3384AA_AS	180336	4961832	105	1	0	0	1	0	0	0	0	1	0	0	0	0	0	0	0	3
ESC_LB3387AA_AS	174170	4909215	171	1	0	0	1	0	0	0	0	1	0	0	0	0	0	0	0	3
ESC_LB3392AA_AS	137579	4910207	102	1	0	0	1	0	0	0	0	1	0	0	0	0	0	0	0	3
ESC_LB3396AA_AS	134174	5013449	130	1	0	0	1	0	0	0	0	1	0	0	0	0	0	0	0	3
ESC_LB3443AA_AS	202314	5022379	117	1	1	1	1	1	1	1	1	1	1	0	1	1	0	0	0	12
ESC_LB4441AA_AS	231306	5114039	109	1	1	1	1	1	1	1	1	0	1	0	1	1	1	1	0	13
ESC_LB4465AA_AS	184083	4979242	202	1	0	0	1	0	0	0	0	1	0	0	0	0	0	0	0	3
ESC_LB4490AA_AS	189674	4904345	159	1	0	0	1	0	0	0	0	1	0	0	0	0	0	0	0	3
ESC_LB4500AA_AS	244710	5422668	178	1	1	1	1	1	1	1	1	0	1	0	1	1	1	1	0	13
ESC_LB4524AA_AS	174041	4952337	175	1	0	0	1	0	0	0	0	1	0	0	0	0	0	0	0	3
ESC_LB4525AA_AS	119443	5209957	268	1	0	0	1	0	0	0	0	1	0	0	0	0	0	0	0	3
ESC_LB5777AA_AS	60159	4947001	107	1	0	0	1	0	0	0	0	1	0	0	0	0	0	0	0	3
ESC_LB5859AA_AS	35349	5040946	383	1	0	0	1	0	0	0	0	1	0	0	0	0	0	0	0	3
ESC_LB5908AA_AS	206076	4845598	243	1	0	0	1	0	0	0	0	1	0	0	0	0	0	0	0	3
ESC_LB5909AA_AS	62648	4749545	139	1	0	0	1	0	0	0	0	1	0	0	0	0	0	0	0	3
ESC_LB5910AA_AS	117822	4787432	126	1	0	0	1	0	0	0	0	1	0	0	0	0	0	0	0	3
ESC_LB5911AA_AS	132812	4749244	6	1	0	0	1	0	0	0	0	1	0	0	0	0	0	0	0	3
ESC_LB5912AA_AS	112843	4809339	2	1	0	0	1	0	0	0	0	1	0	0	0	0	0	0	0	3
ESC_LB5913AA_AS	160226	5005064	5	1	0	0	1	0	0	0	0	1	0	0	0	0	0	0	0	3
ESC_LB5914AA_AS	173813	4902819	4	1	0	0	1	0	0	0	0	1	0	0	0	0	0	0	0	3
ESC_LB5917AA_AS	65644	5094005	4	1	0	0	1	0	0	0	0	1	0	0	0	0	0	0	0	3
ESC_LB5918AA_AS	82056	4849338	6	1	0	0	1	0	0	0	0	1	0	0	0	0	0	0	0	3
ESC_LB5979AA_AS	226201	5065221	102	1	1	1	1	1	1	1	1	0	1	0	1	1	1	1	0	13
ESC_LB6425AA_AS	91421	4802167	96	1	0	0	1	0	0	0	0	1	0	0	0	0	0	0	0	3
ESC_LB6722AA_AS	134383	4822825	117	1	0	0	1	0	0	0	0	1	0	0	0	0	0	0	0	3
ESC_LB7158AA_AS	206077	4895666	205	1	0	0	1	0	0	0	0	1	0	0	0	0	0	0	0	3
ESC_LB8193AA_AS	118764	4957534	121	1	0	0	1	0	0	0	0	1	0	0	0	0	0	0	0	3
ESC_LB8195AA_AS	172114	4993370	131	1	0	0	1	0	0	0	0	1	0	0	0	0	0	0	0	3
ESC_LB8916AA_AS	158316	4754536	121	0	0	0	1	0	0	0	0	1	1	0	0	0	0	0	0	3
ESC_LB9534AA_AS	65516	4844608	177	1	0	0	1	0	0	0	0	1	0	0	0	0	0	0	0	3
ESC_LB9659AA_AS	158024	5006134	121	1	0	0	1	0	0	0	0	1	0	0	0	0	0	0	0	3
ESC_LB9661AA_AS	162669	5004600	116	1	0	0	1	0	0	0	0	1	0	0	0	0	0	0	0	3
ESC_MA0257AA_AS	169756	4975817	114	1	0	0	1	0	0	0	0	1	0	0	0	0	0	0	0	3
ESC_MA1402AA_AS	168387	4939659	87	1	0	0	1	0	0	0	0	1	0	0	0	0	0	0	0	3
ESC_MA2789AA_AS	157309	4938580	56	1	0	0	1	0	0	0	0	1	0	0	0	0	0	0	0	3
ESC_MA2808AA_AS	173785	4901389	215	1	0	0	1	0	0	0	0	1	0	0	0	0	0	0	0	3
ESC_MA3613AA_AS	104582	4999131	106	1	0	0	1	0	0	0	0	1	0	0	0	0	0	0	0	3
ESC_MA4166AA_AS	191220	5008852	213	1	1	1	1	1	1	1	1	1	0	0	1	1	1	1	0	13
ESC_MA4167AA_AS	186903	5037876	142	1	1	1	1	1	1	1	1	1	0	0	1	1	1	1	0	13
ESC_MA8241AA_AS	336098	5180892	194	1	1	1	1	1	1	1	1	0	1	0	1	1	1	1	0	13
ESC_MA9895AA_AS	188644	4951454	98	1	0	0	1	0	0	0	0	1	0	0	0	0	0	0	0	3
ESC_MA9898AA_AS	191310	4864424	91	1	0	0	1	0	0	0	0	1	0	0	0	0	0	0	0	3
ESC_MA9903AA_AS	128022	4855679	136	1	0	0	1	0	0	0	0	1	0	0	0	0	0	0	0	3
ESC_MA9920AA_AS	173813	4988863	135	1	0	0	1	0	0	0	0	1	0	0	0	0	0	0	0	3
ESC_MA9938AA_AS	155987	4974662	118	1	0	0	1	0	0	0	0	1	0	0	0	0	0	0	0	3
ESC_MA9940AA_AS	169272	4946852	133	1	0	0	1	0	0	0	0	1	0	0	0	0	0	0	0	3
ESC_MA9945AA_AS	173813	4845450	220	1	0	0	1	0	0	0	0	1	0	0	0	0	0	0	0	3
ESC_MA9946AA_AS	128962	4868355	107	1	0	0	1	0	0	0	0	1	0	0	0	0	0	0	0	3
ESC_MA9959AA_AS	115700	4886069	169	1	0	0	1	0	0	0	0	1	0	0	0	0	0	0	0	3
ESC_MB1866AA_AS	87224	4818101	100	1	0	0	1	0	0	0	0	1	0	0	0	0	0	0	0	3
ESC_MB1881AA_AS	48892	4833868	129	1	0	0	1	0	0	0	0	1	0	0	0	0	0	0	0	3
ESC_MB1916AA_AS	105195	5230486	88	1	0	0	1	0	0	0	0	1	0	0	0	0	0	0	0	3
ESC_MB1919AA_AS	123538	5237298	84	1	0	0	1	0	0	0	0	1	0	0	0	0	0	0	0	3
ESC_MB2138AA_AS	174414	5258968	106	1	0	0	1	0	0	0	0	1	0	0	0	0	0	0	0	3
ESC_MB2216AA_AS	167712	4937848	81	1	0	0	1	0	0	0	0	1	0	0	0	0	0	0	0	3
ESC_MB2264AA_AS	146479	5151709	100	1	0	0	1	0	0	0	0	1	0	0	0	0	0	0	0	3
ESC_MB2529AA_AS	133152	5070027	95	1	0	0	1	0	0	0	0	1	0	0	0	0	0	0	0	3
ESC_MB3656AA_AS	173809	4954781	107	1	0	0	1	0	0	0	0	1	0	0	0	0	0	0	0	3
ESC_MB3755AA_AS	191265	4952943	99	1	0	0	1	0	0	0	0	1	0	0	0	0	0	0	0	3
ESC_MB3843AA_AS	129220	4954985	105	1	0	0	1	0	0	0	0	1	0	0	0	0	0	0	0	3
ESC_MB3884AA_AS	140559	5139244	70	1	0	0	1	0	0	0	0	1	0	0	0	0	0	0	0	3
ESC_MB4715AA_AS	171249	5067268	97	1	0	0	1	0	0	0	0	1	0	0	0	0	0	0	0	3
ESC_MB4716AA_AS	147518	5021942	97	1	0	0	1	0	0	0	0	1	0	0	0	0	0	0	0	3
ESC_MB4717AA_AS	181827	4955656	96	1	0	0	1	0	0	0	0	1	0	0	0	0	0	0	0	3
ESC_MB4775AA_AS	173813	4955491	124	1	0	0	1	0	0	0	0	1	0	0	0	0	0	0	0	3
ESC_MB4779AA_AS	173812	5063281	94	1	0	0	1	0	0	0	0	1	0	0	0	0	0	0	0	3
ESC_MB7503AA_AS	94654	4965201	116	1	0	0	1	0	0	0	0	1	0	0	0	0	0	0	0	3
ESC_MB7997AA_AS	175450	5282134	103	1	0	0	1	0	0	0	0	1	0	0	0	0	0	0	0	3
ESC_MB8200AA_AS	173813	5036179	105	1	0	0	1	0	0	0	0	1	0	0	0	0	0	0	0	3
ESC_MB8201AA_AS	137548	4869246	101	1	0	0	1	0	0	0	0	1	0	0	0	0	0	0	0	3
ESC_MB8615AA_AS	196547	4758263	115	1	0	0	1	0	0	0	0	1	0	0	0	0	0	0	0	3
ESC_MB8616AA_AS	190284	4759462	123	1	0	0	1	0	0	0	0	1	0	0	0	0	0	0	0	3
ESC_MB8776AA_AS	93770	5210621	122	0	0	0	1	0	0	0	0	0	1	0	0	0	0	0	0	2
ESC_MB8976AA_AS	48628	4806287	107	1	0	0	1	0	0	0	0	1	0	0	0	0	0	0	0	3
ESC_MB9020AA_AS	135351	4976143	115	1	0	0	1	0	0	0	0	1	0	0	0	0	0	0	0	3
ESC_MB9036AA_AS	22061	4920840	96	1	0	0	1	0	0	0	0	1	0	0	0	0	0	0	0	3
ESC_MB9064AA_AS	39106	5009334	97	1	0	0	1	0	0	0	0	1	0	0	0	0	0	0	0	3
ESC_MB9118AA_AS	206077	4887253	124	1	0	0	1	0	0	0	0	1	0	0	0	0	0	0	0	3
ESC_NA0008AA_AS	206077	4941027	149	1	0	0	1	0	0	0	0	1	0	0	0	0	0	0	0	3
ESC_NA0021AA_AS	205802	4964210	105	1	0	0	1	0	0	0	0	1	0	0	0	0	0	0	0	3
ESC_NA0025AA_AS	184316	5044787	140	1	0	0	1	0	0	0	0	1	0	0	0	0	0	0	0	3
ESC_NA0026AA_AS	174170	5049959	126	1	0	0	1	0	0	0	0	1	0	0	0	0	0	0	0	3
ESC_NA0034AA_AS	173813	4984495	119	1	0	0	1	0	0	0	0	1	0	0	0	0	0	0	0	3
ESC_NA0035AA_AS	191265	4958048	161	1	0	0	1	0	0	0	0	1	0	0	0	0	0	0	0	3
ESC_NA0036AA_AS	206077	4798088	187	1	0	0	1	0	0	0	0	1	0	0	0	0	0	0	0	3
ESC_NA0037AA_AS	191265	4971578	112	1	0	0	1	0	0	0	0	1	0	0	0	0	0	0	0	3
ESC_NA0042AA_AS	173813	5080280	128	1	0	0	1	0	0	0	0	1	0	0	0	0	0	0	0	3
ESC_NA0043AA_AS	173813	5015168	121	1	0	0	1	0	0	0	0	1	0	0	0	0	0	0	0	3
ESC_NA0051AA_AS	191265	5002346	126	1	0	0	1	0	0	0	0	1	0	0	0	0	0	0	0	3
ESC_NA7948AA_AS	174170	4923671	146	1	0	0	1	0	0	0	0	1	0	0	0	0	0	0	0	3
ESC_NA7960AA_AS	191539	4934132	97	1	0	0	1	0	0	0	0	1	1	0	0	0	0	0	0	4
ESC_NA7981AA_AS	133884	4880130	204	1	0	0	1	0	0	0	0	1	0	0	0	0	0	0	0	3
ESC_NA7983AA_AS	133894	4890655	128	1	0	0	1	0	0	0	0	1	0	0	0	0	0	0	0	3
ESC_NA8009AA_AS	230349	4759014	133	1	0	0	1	0	0	0	0	1	0	0	0	0	0	0	0	3
ESC_NA8079AA_AS	173775	4947539	92	1	0	0	1	0	0	0	0	1	0	0	0	0	0	0	0	3
ESC_NA8135AA_AS	208231	4992716	143	1	0	0	1	0	0	0	0	1	0	0	0	0	0	0	0	3
ESC_NA8160AA_AS	157039	4814604	180	1	0	0	1	0	0	0	0	1	0	0	0	0	0	0	0	3
ESC_NA8162AA_AS	157039	4826645	155	1	0	0	1	0	0	0	0	1	0	0	0	0	0	0	0	3
ESC_NA8167AA_AS	157039	4831879	120	1	0	0	1	0	0	0	0	1	0	0	0	0	0	0	0	3
ESC_NA8168AA_AS	157039	4829312	113	1	0	0	1	0	0	0	0	1	0	0	0	0	0	0	0	3
ESC_NA8208AA_AS	225179	4771583	146	1	0	0	1	0	0	0	0	1	0	0	0	0	0	0	0	3
ESC_NA8272AA_AS	166216	4817449	89	1	0	0	1	0	0	0	0	1	0	0	0	0	0	0	0	3
ESC_NA8273AA_AS	183880	4664129	217	1	0	0	1	0	0	0	0	1	0	0	0	0	0	0	0	3
ESC_NA9136AA_AS	185257	4943974	218	1	0	0	1	0	0	0	0	1	0	0	0	0	0	0	0	3
ESC_NA9140AA_AS	174170	4839591	247	1	0	0	1	0	0	0	0	1	0	0	0	0	0	0	0	3
ESC_NA9146AA_AS	181324	4936226	393	1	0	0	1	0	0	0	0	1	0	0	0	0	0	0	0	3
ESC_NA9801AA_AS	128100	5094527	230	1	0	0	1	0	0	0	0	1	0	0	0	0	0	0	0	3
ESC_NA9806AA_AS	28994	5164136	439	1	0	0	1	0	0	0	0	1	0	0	0	0	0	0	0	3
ESC_NB2976AA_AS	66097	4704777	122	1	0	0	1	0	0	0	0	1	0	0	0	0	0	0	0	3
ESC_NB3828AA_AS	26083	6205050	171	1	1	1	1	1	1	1	1	1	0	0	1	1	1	1	0	13
ESC_NB3862AA_AS	184316	4858536	183	1	0	0	1	0	0	0	0	1	0	0	0	0	0	0	0	3
ESC_NB4168AA_AS	140555	5212887	79	0	0	0	1	0	0	0	0	0	1	0	0	0	0	0	0	2
ESC_NB4249AA_AS	230347	4745983	99	1	0	0	1	0	0	0	0	1	0	0	0	0	0	0	0	3
ESC_NB4252AA_AS	195174	4767217	73	1	0	0	1	0	0	0	0	1	0	0	0	0	0	0	0	3
ESC_NB4267AA_AS	173813	4863362	120	1	0	0	1	0	0	0	0	1	0	0	0	0	0	0	0	3
ESC_NB4270AA_AS	86863	4954592	93	1	0	0	1	0	0	0	0	1	0	0	0	0	0	0	0	3
ESC_NB4310AA_AS	221299	4662196	126	1	0	0	1	0	0	0	0	1	0	0	0	0	0	0	0	3
ESC_NB4318AA_AS	145937	4962623	112	1	0	0	1	0	0	0	0	1	0	0	0	0	0	0	0	3
ESC_NB5030AA_AS	110697	5081092	96	1	0	0	1	0	0	0	0	1	0	0	0	0	0	0	0	3
ESC_NB5096AA_AS	156208	4893942	204	1	0	0	1	0	0	0	0	1	0	0	0	0	0	0	0	3
ESC_NB5415AA_AS	128016	4991861	114	1	0	0	1	0	0	0	0	1	0	0	0	0	0	0	0	3
ESC_NB6031AA_AS	141014	4942312	100	1	0	0	1	0	0	0	0	1	0	0	0	0	0	0	0	3
ESC_NB6032AA_AS	117371	5177945	154	1	0	0	1	0	0	0	0	1	0	0	0	0	0	0	0	3
ESC_NB6035AA_AS	174041	4911478	104	1	0	0	1	0	0	0	0	1	0	0	0	0	0	0	0	3
ESC_NB6036AA_AS	128100	4910258	129	1	0	0	1	0	0	0	0	1	0	0	0	0	0	0	0	3
ESC_NB6050AA_AS	163718	4940537	143	1	0	0	1	0	0	0	0	1	0	0	0	0	0	0	0	3
ESC_NB6052AA_AS	205894	4990968	55	1	0	0	1	0	0	0	0	1	0	0	0	0	0	0	0	3
ESC_NB6053AA_AS	169205	4842159	144	1	0	0	1	0	0	0	0	1	0	0	0	0	0	0	0	3
ESC_NB6054AA_AS	180449	4838065	136	1	0	0	1	0	0	0	0	1	0	0	0	0	0	0	0	3
ESC_NB6055AA_AS	164403	4889674	123	1	0	0	1	0	0	0	0	1	0	0	0	0	0	0	0	3
ESC_NB6056AA_AS	190026	4753423	237	1	0	0	1	0	0	0	0	1	0	0	0	0	0	0	0	3
ESC_NB6058AA_AS	163996	4812275	143	1	0	0	1	0	0	0	0	1	0	0	0	0	0	0	0	3
ESC_NB6059AA_AS	180449	4834966	128	1	0	0	1	0	0	0	0	1	0	0	0	0	0	0	0	3
ESC_NB6061AA_AS	169206	4814808	88	1	0	0	1	0	0	0	0	1	0	0	0	0	0	0	0	3
ESC_NB6063AA_AS	157624	4919322	106	1	0	0	1	0	0	0	0	1	0	0	0	0	0	0	0	3
ESC_NB6064AA_AS	163996	4893621	139	1	0	0	1	0	0	0	0	1	0	0	0	0	0	0	0	3
ESC_NB6085AA_AS	163996	4780934	160	1	0	0	1	0	0	0	0	1	0	0	0	0	0	0	0	3
ESC_NB6086AA_AS	169205	4786965	93	1	0	0	1	0	0	0	0	1	0	0	0	0	0	0	0	3
ESC_NB6087AA_AS	160589	4941493	178	1	0	0	1	0	0	0	0	1	0	0	0	0	0	0	0	3
ESC_NB6088AA_AS	187287	4843790	220	1	0	0	1	0	0	0	0	1	0	0	0	0	0	0	0	3
ESC_NB6089AA_AS	191265	4844245	194	1	0	0	1	0	0	0	0	1	0	0	0	0	0	0	0	3
ESC_NB6091AA_AS	191265	4763644	265	1	0	0	1	0	0	0	0	1	0	0	0	0	0	0	0	3
ESC_NB6092AA_AS	184510	4752606	126	1	0	0	1	0	0	0	0	1	0	0	0	0	0	0	0	3
ESC_NB6097AA_AS	191265	4851442	105	1	0	0	1	0	0	0	0	1	0	0	0	0	0	0	0	3
ESC_NB6111AA_AS	227745	4996021	130	1	0	0	1	0	0	0	0	1	1	0	0	0	0	0	0	4
ESC_NB7682AA_AS	206423	4960043	143	0	0	0	1	0	0	0	0	0	1	0	0	0	0	0	0	2
ESC_NB8667AA_AS	174419	4917997	158	1	0	0	1	0	0	0	0	1	0	0	0	0	0	0	0	3
ESC_NB8799AA_AS	86490	4918034	148	1	0	0	1	0	0	0	0	1	0	0	0	0	0	0	0	3
ESC_NB9616AA_AS	173813	4851694	273	1	0	0	1	0	0	0	0	1	0	0	0	0	0	0	0	3
ESC_OA0019AA_AS	170289	5195475	85	1	0	0	1	0	0	0	0	1	0	0	0	0	0	0	0	3
ESC_OA0160AA_AS	128054	5137926	102	1	0	0	1	0	0	0	0	1	0	0	0	0	0	0	0	3
ESC_OA0346AA_AS	258906	4999116	93	1	0	0	1	0	0	0	0	1	0	0	0	0	0	0	0	3
ESC_OA0347AA_AS	331355	4906112	132	1	0	0	1	0	0	0	0	1	0	0	0	0	0	0	0	3
ESC_OA0353AA_AS	206076	4872138	768	1	0	0	1	0	0	0	0	1	0	0	0	0	0	0	0	3
ESC_OA0354AA_AS	206076	5093282	92	1	0	0	1	0	0	0	0	1	0	0	0	0	0	0	0	3
ESC_OA1214AA_AS	128100	4947316	181	1	0	0	1	0	0	0	0	1	0	0	0	0	0	0	0	3
ESC_OA1258AA_AS	174414	5003543	154	1	0	0	1	0	0	0	0	1	0	0	0	0	0	0	0	3
ESC_OA1271AA_AS	169205	4858541	144	1	0	0	1	0	0	0	0	1	0	0	0	0	0	0	0	3
ESC_OA1318AA_AS	184315	4996368	158	1	0	0	1	0	0	0	0	1	0	0	0	0	0	0	0	3
ESC_OA1320AA_AS	174542	4902110	99	1	0	0	1	0	0	0	0	1	0	0	0	0	0	0	0	3
ESC_OA1327AA_AS	173813	4901914	72	1	0	0	1	0	0	0	0	1	0	0	0	0	0	0	0	3
ESC_OA1336AA_AS	128100	4870478	141	1	0	0	1	0	0	0	0	1	0	0	0	0	0	0	0	3
ESC_OA1809AA_AS	127892	4847688	184	1	0	0	1	0	0	0	0	1	0	0	0	0	0	0	0	3
ESC_OA1916AA_AS	158496	4921468	143	1	0	0	1	0	0	0	0	1	1	0	0	0	0	0	0	4
ESC_OA1928AA_AS	157039	4995868	145	1	0	0	1	0	0	0	0	1	0	0	0	0	0	0	0	3
ESC_OA5244AA_AS	32537	5060677	146	1	0	0	1	0	0	0	0	1	0	0	0	0	0	0	0	3
ESC_OA6341AA_AS	179949	5029248	130	1	0	0	1	0	0	0	0	1	1	0	0	0	0	0	0	4
ESC_OA6438AA_AS	135726	5273781	121	0	0	0	1	0	0	0	0	0	1	0	0	0	0	0	0	2
ESC_OB1136AA_AS	115657	5220723	159	0	0	0	1	0	0	0	0	1	1	0	0	0	0	0	0	3
ESC_OB1162AA_AS	136676	5132602	369	0	0	0	1	0	0	0	0	0	1	0	0	0	0	0	0	2
ESC_OB3612AA_AS	191265	4909560	328	1	0	0	1	0	0	0	0	1	0	0	0	0	0	0	0	3
ESC_OB3628AA_AS	147078	5106446	96	1	0	0	1	0	0	0	0	1	0	0	0	0	0	0	0	3
ESC_OB3648AA_AS	135770	4772169	122	1	0	0	1	0	0	0	0	1	0	0	0	0	0	0	0	3
ESC_OB3667AA_AS	173813	4962341	117	1	0	0	1	0	0	0	0	1	0	0	0	0	0	0	0	3
ESC_OB3668AA_AS	191265	4923006	75	1	0	0	1	0	0	0	0	1	0	0	0	0	0	0	0	3
ESC_OB3858AA_AS	206076	5081540	72	1	0	0	1	0	0	0	0	1	0	0	0	0	0	0	0	3
ESC_OB3909AA_AS	173362	4883187	80	1	0	0	1	0	0	0	0	1	0	0	0	0	0	0	0	3
ESC_OB3911AA_AS	133558	4936889	283	1	0	0	1	0	0	0	0	1	0	0	0	0	0	0	0	3
ESC_OB4713AA_AS	206077	4980404	384	1	0	0	1	0	0	0	0	1	0	0	0	0	0	0	0	3
ESC_PA0832AA_AS	174376	5132514	446	1	1	1	1	1	1	1	1	1	0	0	1	1	1	1	0	13
ESC_PA1078AA_AS	130919	5011959	296	1	0	0	1	0	0	0	0	1	0	0	0	0	0	0	0	3
ESC_PA1101AA_AS	173737	4741223	682	1	0	0	1	0	0	0	0	1	0	0	0	0	0	0	0	3
ESC_PA1117AA_AS	208970	4908048	162	1	0	0	1	0	0	0	0	1	0	0	0	0	0	0	0	3
ESC_PA1679AA_AS	145462	4815605	101	1	0	0	1	0	0	0	0	1	0	0	0	0	0	0	0	3
ESC_PA1741AA_AS	191265	4930820	104	1	0	0	1	0	0	0	0	1	0	0	0	0	0	0	0	3
ESC_PA2065AA_AS	160102	4926785	132	1	0	0	1	0	0	0	0	1	0	0	0	0	0	0	0	3
ESC_PA2068AA_AS	174523	4745599	144	1	0	0	1	0	0	0	0	1	0	0	0	0	0	0	0	3
ESC_PA2119AA_AS	150305	5223221	164	1	0	0	1	0	0	0	0	1	0	0	0	0	0	0	0	3
ESC_PA2121AA_AS	128619	4835283	156	1	0	0	1	0	0	0	0	1	0	0	0	0	0	0	0	3
ESC_PA8086AA_AS	139808	4987894	177	1	0	0	1	0	0	0	0	1	0	0	0	0	0	0	0	3
ESC_PA8876AA_AS	183720	4922760	152	1	0	0	1	0	0	0	0	1	0	0	0	0	0	0	0	3
ESC_PA9531AA_AS	206076	4906719	133	1	0	0	1	0	0	0	0	1	0	0	0	0	0	0	0	3
ESC_PB2370AA_AS	94652	5305110	137	1	1	1	1	1	1	1	1	0	1	0	1	1	1	1	0	13
ESC_PB2487AA_AS	169888	4822072	196	1	0	0	1	0	0	0	0	1	0	0	0	0	0	0	0	3
ESC_PB2493AA_AS	132220	5043601	166	1	0	0	1	0	0	0	0	1	0	0	0	0	0	0	0	3
ESC_PB2558AA_AS	160382	4900326	112	1	0	0	1	0	0	0	0	1	0	0	0	0	0	0	0	3
ESC_PB2563AA_AS	191265	4774836	128	1	0	0	1	0	0	0	0	1	0	0	0	0	0	0	0	3
ESC_PB2573AA_AS	19807	4702535	93	1	0	0	1	0	0	0	0	0	0	0	0	0	0	0	0	2
ESC_PB2574AA_AS	25793	4838618	95	1	0	0	1	0	0	0	0	0	0	0	0	0	0	0	0	2
ESC_PB2579AA_AS	206077	4870829	118	1	0	0	1	0	0	0	0	1	0	0	0	0	0	0	0	3
ESC_PB2587AA_AS	106401	5039069	115	1	0	0	1	0	0	0	0	1	0	0	0	0	0	0	0	3
ESC_PB2596AA_AS	164181	4959547	75	1	0	0	1	0	0	0	0	1	0	0	0	0	0	0	0	3
ESC_PB2600AA_AS	206077	4894858	94	1	0	0	1	0	0	0	0	1	0	0	0	0	0	0	0	3
ESC_PB2601AA_AS	173813	4919569	109	1	0	0	1	0	0	0	0	1	0	0	0	0	0	0	0	3
ESC_PB2607AA_AS	118575	4924502	104	1	0	0	1	0	0	0	0	1	0	0	0	0	0	0	0	3
ESC_PB2609AA_AS	128111	5050815	63	1	0	0	1	0	0	0	0	1	0	0	0	0	0	0	0	3
ESC_PB2615AA_AS	222653	5085257	142	1	0	0	1	0	0	0	0	1	0	0	0	0	0	0	0	3
ESC_PB2617AA_AS	221408	4861875	171	1	0	0	1	0	0	0	0	1	0	0	0	0	0	0	0	3
ESC_PB4650AA_AS	175876	5026701	143	1	0	0	1	0	0	0	0	1	1	0	0	0	0	0	0	4
ESC_PB9593AA_AS	191265	5025882	92	1	0	0	1	0	0	0	0	1	0	0	0	0	0	0	0	3
ESC_QA4821AA_AS	152430	5003709	192	1	0	0	1	0	0	0	0	1	0	0	0	0	0	0	0	3
ESC_QA9948AA_AS	173850	4844277	65	1	0	0	1	0	0	0	0	1	0	0	0	0	0	0	0	3
ESC_QB2887AA_AS	87373	5105186	82	1	0	0	1	0	0	0	0	1	0	0	0	0	0	0	0	3
ESC_QB2906AA_AS	99442	5042070	86	1	0	0	1	0	0	0	0	1	0	0	0	0	0	0	0	3
ESC_QB3446AA_AS	119648	5001451	94	1	0	0	1	0	0	0	0	1	0	0	0	0	0	0	0	3
ESC_QB3454AA_AS	157761	4935516	90	1	0	0	1	0	0	0	0	1	0	0	0	0	0	0	0	3
ESC_QB3653AA_AS	191599	5105135	81	1	0	0	1	0	0	0	0	1	0	0	0	0	0	0	0	3
ESC_QB3657AA_AS	174170	5068686	96	1	0	0	1	0	0	0	0	1	0	0	0	0	0	0	0	3
ESC_RA0211AA_AS	122240	4874008	91	1	0	0	1	0	0	0	0	1	0	0	0	0	0	0	0	3
ESC_RA0432AA_AS	104240	4913798	91	1	0	0	1	0	0	0	0	1	0	0	0	0	0	0	0	3
ESC_RA0440AA_AS	110561	4827736	87	1	0	0	1	0	0	0	0	1	0	0	0	0	0	0	0	3
ESC_RA0453AA_AS	33848	4887845	92	1	0	0	1	0	0	0	0	1	0	0	0	0	0	0	0	3
ESC_RA0507AA_AS	108631	5015085	93	1	0	0	1	0	0	0	0	1	0	0	0	0	0	0	0	3
ESC_RA0508AA_AS	36357	4812806	138	1	0	0	1	0	0	0	0	1	0	0	0	0	0	0	0	3
ESC_RA0537AA_AS	135547	4917585	103	1	0	0	1	0	0	0	0	1	0	0	0	0	0	0	0	3
ESC_RA0541AA_AS	127627	4841926	131	1	0	0	1	0	0	0	0	1	0	0	0	0	0	0	0	3
ESC_RA0542AA_AS	146732	5033108	144	1	0	0	1	0	0	0	0	1	0	0	0	0	0	0	0	3
ESC_RA0544AA_AS	133968	5001043	116	1	0	0	1	0	0	0	0	1	0	0	0	0	0	0	0	3
ESC_RA0548AA_AS	102369	5096430	117	1	0	0	1	0	0	0	0	1	0	0	0	0	0	0	0	3
ESC_RA0567AA_AS	95580	4826655	109	1	0	0	1	0	0	0	0	1	0	0	0	0	0	0	0	3
ESC_RA0568AA_AS	127728	4828911	112	1	0	0	1	0	0	0	0	1	0	0	0	0	0	0	0	3
ESC_RA0572AA_AS	161052	4871875	139	1	0	0	1	0	0	0	0	1	0	0	0	0	0	0	0	3
ESC_RA0615AA_AS	147420	5029554	170	1	0	0	1	0	0	0	0	1	0	0	0	0	0	0	0	3
ESC_RA0616AA_AS	127949	4826021	158	1	0	0	1	0	0	0	0	1	0	0	0	0	0	0	0	3
ESC_RA0618AA_AS	127495	4824919	156	1	0	0	1	0	0	0	0	1	0	0	0	0	0	0	0	3
ESC_RA0670AA_AS	184392	4946273	120	1	0	0	1	0	0	0	0	1	0	0	0	0	0	0	0	3
ESC_RA0676AA_AS	143641	4883249	134	1	0	0	1	0	0	0	0	1	0	0	0	0	0	0	0	3
ESC_RA0686AA_AS	174414	4812837	93	1	0	0	1	0	0	0	0	1	0	0	0	0	0	0	0	3
ESC_RA1929AA_AS	96781	4689776	138	1	0	0	1	0	0	0	0	1	0	0	0	0	0	0	0	3
ESC_RA2061AA_AS	184562	4908600	127	1	0	0	1	0	0	0	0	1	1	0	0	0	0	0	0	4
ESC_RA2068AA_AS	130421	5099216	125	1	0	0	1	0	0	0	0	1	0	0	0	0	0	0	0	3
ESC_RA2077AA_AS	169205	5071846	140	1	0	0	1	0	0	0	0	1	0	0	0	0	0	0	0	3
ESC_RA2148AA_AS	72851	5150982	137	1	0	0	1	0	0	0	0	1	0	0	0	0	0	0	0	3
ESC_RA3070AA_AS	60038	4867707	152	1	0	0	1	0	0	0	0	1	0	0	0	0	0	0	0	3
ESC_RA3142AA_AS	127992	5243476	105	1	0	0	1	0	0	0	0	1	0	0	0	0	0	0	0	3
ESC_RA3155AA_AS	156284	4888786	115	1	0	0	1	0	0	0	0	1	0	0	0	0	0	0	0	3
ESC_RA3207AA_AS	84814	4979047	160	1	0	0	1	0	0	0	0	1	0	0	0	0	0	0	0	3
ESC_RA3360AA_AS	206267	4859041	89	1	0	0	1	0	0	0	0	1	0	0	0	0	0	0	0	3
ESC_RA3870AA_AS	144123	4956456	104	1	1	1	1	1	1	1	1	0	1	0	1	1	1	1	0	13
ESC_RA5323AA_AS	206076	4882800	132	1	0	0	1	0	0	0	0	1	0	0	0	0	0	0	0	3
ESC_RA6435AA_AS	86809	4782181	208	1	0	0	1	0	0	0	0	1	0	0	0	0	0	0	0	3
ESC_RA6451AA_AS	47893	5114391	101	1	1	1	1	1	1	1	1	0	1	0	1	1	1	1	0	13
ESC_RA6452AA_AS	45946	5133834	129	1	1	1	1	1	1	1	1	0	1	0	1	1	1	1	0	13
ESC_RA6585AA_AS	115271	5145229	117	1	0	0	1	0	0	0	0	1	0	0	0	0	0	0	0	3
ESC_RA8203AA_AS	115943	4997232	143	1	0	0	1	0	0	0	0	1	0	0	0	0	0	0	0	3
ESC_RA8208AA_AS	115329	4981903	117	1	0	0	1	0	0	0	0	1	0	0	0	0	0	0	0	3
ESC_RA8247AA_AS	92559	4994002	125	1	0	0	1	0	0	0	0	1	0	0	0	0	0	0	0	3
ESC_RA8249AA_AS	118817	4998748	128	1	0	0	1	0	0	0	0	1	0	0	0	0	0	0	0	3
ESC_RA9013AA_AS	102643	4895649	105	1	0	0	1	0	0	0	0	1	0	0	0	0	0	0	0	3
ESC_RA9017AA_AS	133719	5096022	106	1	0	0	1	0	0	0	0	1	0	0	0	0	0	0	0	3
ESC_RA9372AA_AS	174414	4907030	163	1	0	0	0	0	0	0	0	1	0	0	0	0	0	0	0	2
ESC_RA9373AA_AS	206075	4819638	94	1	0	0	1	0	0	0	0	1	0	0	0	0	0	0	0	3
ESC_RA9375AA_AS	184352	4922230	131	1	0	0	1	0	0	0	0	1	0	0	0	0	0	0	0	3
ESC_RA9376AA_AS	139444	4832913	122	1	0	0	1	0	0	0	0	1	0	0	0	0	0	0	0	3
ESC_RA9378AA_AS	184352	4911294	140	1	0	0	1	0	0	0	0	1	0	0	0	0	0	0	0	3
ESC_RA9380AA_AS	174414	4932051	167	1	0	0	1	0	0	0	0	1	0	0	0	0	0	0	0	3
ESC_RA9381AA_AS	173813	4932196	135	1	0	0	1	0	0	0	0	1	0	0	0	0	0	0	0	3
ESC_RA9393AA_AS	191265	4818915	220	1	0	0	1	0	0	0	0	1	0	0	0	0	0	0	0	3
ESC_RB1275AA_AS	124811	4976948	106	1	0	0	1	0	0	0	0	1	0	0	0	0	0	0	0	3
ESC_RB1818AA_AS	138805	4943280	97	1	0	0	1	0	0	0	0	1	0	0	0	0	0	0	0	3
ESC_RB1926AA_AS	158613	4955201	124	1	0	0	1	0	0	0	0	1	0	0	0	0	0	0	0	3
ESC_RB1937AA_AS	138479	4989125	111	1	0	0	1	0	0	0	0	1	0	0	0	0	0	0	0	3
ESC_RB1939AA_AS	138705	4943977	110	1	0	0	1	0	0	0	0	1	0	0	0	0	0	0	0	3
ESC_RB1956AA_AS	174414	4900678	99	1	0	0	1	0	0	0	0	1	0	0	0	0	0	0	0	3
ESC_RB2007AA_AS	185135	4928942	125	1	0	0	1	0	0	0	0	1	0	0	0	0	0	0	0	3
ESC_RB3974AA_AS	137445	4829725	234	1	0	0	1	0	0	0	0	1	0	0	0	0	0	0	0	3
ESC_RB3975AA_AS	128068	4828242	171	1	0	0	1	0	0	0	0	1	0	0	0	0	0	0	0	3
ESC_RB3979AA_AS	131096	4840256	125	1	0	0	1	0	0	0	0	1	0	0	0	0	0	0	0	3
ESC_RB3983AA_AS	80129	4831121	107	1	0	0	1	0	0	0	0	1	0	0	0	0	0	0	0	3
ESC_RB3986AA_AS	134704	4809286	88	1	0	0	1	0	0	0	0	1	0	0	0	0	0	0	0	3
ESC_RB3994AA_AS	131096	4831960	87	1	0	0	1	0	0	0	0	1	0	0	0	0	0	0	0	3
ESC_RB8268AA_AS	173796	4873915	229	1	0	0	1	0	0	0	0	1	0	0	0	0	0	0	0	3
ESC_RB8271AA_AS	173914	4910568	113	1	0	0	1	0	0	0	0	1	0	0	0	0	0	0	0	3
ESC_RB8280AA_AS	132817	4855712	206	1	0	0	1	0	0	0	0	1	0	0	0	0	0	0	0	3
ESC_RB8283AA_AS	109595	4969271	145	1	0	0	1	0	0	0	0	1	0	0	0	0	0	0	0	3
ESC_RB8291AA_AS	160113	5024420	130	1	0	0	1	0	0	0	0	1	0	0	0	0	0	0	0	3
ESC_RB8299AA_AS	132610	4859288	154	1	0	0	1	0	0	0	0	1	0	0	0	0	0	0	0	3
ESC_RB8300AA_AS	132797	4862258	176	1	0	0	1	0	0	0	0	1	0	0	0	0	0	0	0	3
ESC_RB8302AA_AS	148550	4984777	134	1	0	0	1	0	0	0	0	1	0	0	0	0	0	0	0	3
ESC_RB8529AA_AS	133635	4905074	109	1	0	0	1	0	0	0	0	1	0	0	0	0	0	0	0	3
ESC_RB8563AA_AS	141833	4928908	317	1	0	0	1	0	0	0	0	1	0	0	0	0	0	0	0	3
ESC_RB9812AA_AS	160375	5076059	115	1	0	0	1	0	0	0	0	1	0	0	0	0	0	0	0	3
ESC_SA0650AA_AS	191265	4985892	187	1	0	0	1	0	0	0	0	1	0	0	0	0	0	0	0	3
ESC_SA0703AA_AS	206077	4994071	101	1	0	0	1	0	0	0	0	1	0	0	0	0	0	0	0	3
ESC_SA2356AA_AS	184352	4890504	81	1	0	0	1	0	0	0	0	1	0	0	0	0	0	0	0	3
ESC_SA2865AA_AS	70845	4836236	144	1	0	0	1	0	0	0	0	1	0	0	0	0	0	0	0	3
ESC_SA2866AA_AS	42776	4806617	97	1	0	0	1	0	0	0	0	1	0	0	0	0	0	0	0	3
ESC_SA6453AA_AS	143490	5181716	146	1	0	0	1	0	0	0	0	1	0	0	0	0	0	0	0	3
ESC_SA8445AA_AS	86548	5045521	87	1	0	0	1	0	0	0	0	1	0	0	0	0	0	0	0	3
ESC_TA0155AA_AS	191193	4992274	122	1	0	0	1	0	0	0	0	1	0	0	0	0	0	0	0	3
ESC_TA0156AA_AS	184123	4992061	134	1	0	0	1	0	0	0	0	1	0	0	0	0	0	0	0	3
ESC_TA0157AA_AS	191193	4988892	171	1	0	0	1	0	0	0	0	1	0	0	0	0	0	0	0	3
ESC_TA0165AA_AS	191265	5019620	89	1	0	0	1	0	0	0	0	1	0	0	0	0	0	0	0	3
ESC_TA0166AA_AS	206016	5024775	129	1	0	0	1	0	0	0	0	1	0	0	0	0	0	0	0	3
ESC_TA0201AA_AS	97551	5668537	116	1	0	0	1	0	0	0	0	1	1	0	0	0	0	0	0	4
ESC_TA2107AA_AS	100319	5158698	68	1	0	0	1	0	0	0	0	1	0	0	0	0	0	0	0	3
ESC_TA2110AA_AS	191265	4856894	109	1	0	0	1	0	0	0	0	1	0	0	0	0	0	0	0	3
ESC_TA2354AA_AS	117972	4962057	138	1	0	0	1	0	0	0	0	1	0	0	0	0	0	0	0	3
ESC_TA2851AA_AS	95006	4808012	169	1	0	0	1	0	0	0	0	1	0	0	0	0	0	0	0	3
ESC_TA2873AA_AS	79718	5126964	178	1	0	0	1	0	0	0	0	1	0	0	0	0	0	0	0	3
ESC_TA4166AA_AS	194843	4952612	124	1	0	0	1	0	0	0	0	1	0	0	0	0	0	0	0	3
ESC_TA4184AA_AS	173813	4872658	125	1	0	0	1	0	0	0	0	1	0	0	0	0	0	0	0	3
ESC_TA4194AA_AS	152784	4794551	321	1	0	0	1	0	0	0	0	1	0	0	0	0	0	0	0	3
ESC_TA4198AA_AS	173813	4875951	495	1	0	0	1	0	0	0	0	1	0	0	0	0	0	0	0	3
ESC_TA4209AA_AS	113071	4933287	121	1	0	0	1	0	0	0	0	1	0	0	0	0	0	0	0	3
ESC_TA4210AA_AS	122376	4933619	118	1	0	0	1	0	0	0	0	1	0	0	0	0	0	0	0	3
ESC_TA4211AA_AS	173813	5078245	89	1	0	0	1	0	0	0	0	1	0	0	0	0	0	0	0	3
ESC_TA4213AA_AS	184240	4972861	192	1	0	0	1	0	0	0	0	1	0	0	0	0	0	0	0	3
ESC_TA7136AA_AS	81965	4752160	97	1	0	0	1	0	0	0	0	1	0	0	0	0	0	0	0	3
ESC_TA7161AA_AS	104313	4760308	100	1	0	0	1	0	0	0	0	1	0	0	0	0	0	0	0	3
ESC_TA7261AA_AS	105116	4650355	147	1	0	0	1	0	0	0	0	1	0	0	0	0	0	0	0	3
ESC_TA7649AA_AS	104287	5413374	110	1	0	0	1	0	0	0	0	1	0	0	0	0	0	0	0	3
ESC_TA9983AA_AS	144700	4932195	105	1	0	0	1	0	0	0	0	1	1	0	0	0	0	0	0	4
ESC_TB4629AA_AS	177905	4927445	141	1	0	0	1	0	0	0	0	1	0	0	0	0	0	0	0	3
ESC_UA1271AA_AS	205768	4810629	122	1	0	0	1	0	0	0	0	1	0	0	0	0	0	0	0	3
ESC_UA1544AA_AS	206507	5539172	92	1	1	1	1	1	1	1	1	0	1	0	1	1	1	1	0	13
ESC_UA1566AA_AS	142933	5073845	113	1	0	0	1	0	0	0	0	1	1	0	0	0	0	0	0	4
ESC_UA1989AA_AS	120986	4836029	92	1	0	0	1	0	0	0	0	1	1	0	0	0	0	0	0	4
ESC_UA2294AA_AS	137547	5004875	107	1	0	0	1	0	0	0	0	1	0	0	0	0	0	0	0	3
ESC_UA2295AA_AS	78631	4888707	142	1	0	0	1	0	0	0	0	1	0	0	0	0	0	0	0	3
ESC_UA2296AA_AS	130875	4842811	164	1	0	0	1	0	0	0	0	1	0	0	0	0	0	0	0	3
ESC_UA2297AA_AS	174414	4949929	147	1	0	0	1	0	0	0	0	1	0	0	0	0	0	0	0	3
ESC_UA2298AA_AS	125463	4898529	113	1	0	0	1	0	0	0	0	1	0	0	0	0	0	0	0	3
ESC_UA2299AA_AS	164268	4877759	132	1	0	0	1	0	0	0	0	1	0	0	0	0	0	0	0	3
ESC_UA2300AA_AS	98755	4891030	175	1	0	0	1	0	0	0	0	1	0	0	0	0	0	0	0	3
ESC_UA2301AA_AS	132746	4855990	123	1	0	0	1	0	0	0	0	1	0	0	0	0	0	0	0	3
ESC_UA2302AA_AS	124606	4913265	126	1	0	0	1	0	0	0	0	1	0	0	0	0	0	0	0	3
ESC_UA2303AA_AS	67489	5327197	9	0	0	0	1	0	0	0	0	1	0	0	0	0	0	0	0	2
ESC_UA2304AA_AS	148414	4821590	120	1	0	0	1	0	0	0	0	1	0	0	0	0	0	0	0	3
ESC_UA2305AA_AS	174051	4940817	10	1	0	0	1	0	0	0	0	1	0	0	0	0	0	0	0	3
ESC_UA2306AA_AS	83534	4927099	131	1	0	0	1	0	0	0	0	1	0	0	0	0	0	0	0	3
ESC_UA2307AA_AS	54667	5855489	135	1	1	1	1	1	1	1	1	1	0	1	1	1	1	1	1	15
ESC_UA2308AA_AS	173990	4855811	113	1	0	0	1	0	0	0	0	1	0	0	0	0	0	0	0	3
ESC_UA2309AA_AS	132756	4983894	806	1	0	0	1	0	0	0	0	1	0	0	0	0	0	0	0	3
ESC_UA2310AA_AS	132939	4986741	4	1	0	0	1	0	0	0	0	1	0	0	0	0	0	0	0	3
ESC_UA2313AA_AS	83082	4817957	128	1	0	0	1	0	0	0	0	1	0	0	0	0	0	0	0	3
ESC_UA2314AA_AS	73698	4842874	104	1	0	0	1	0	0	0	0	1	0	0	0	0	0	0	0	3
ESC_UA2315AA_AS	55894	5021679	95	1	0	0	1	0	0	0	0	1	0	0	0	0	0	0	0	3
ESC_UA2316AA_AS	38055	4608188	100	1	0	0	1	0	0	0	0	1	0	0	0	0	0	0	0	3
ESC_UA2317AA_AS	64379	4705205	82	1	0	0	1	0	0	0	0	1	0	0	0	0	0	0	0	3
ESC_UA2318AA_AS	174542	4889593	283	1	0	0	1	0	0	0	0	1	0	0	0	0	0	0	0	3
ESC_UA2319AA_AS	205807	5045278	566	1	0	0	1	0	0	0	0	1	0	0	0	0	0	0	0	3
ESC_UA2320AA_AS	191265	4972181	5	1	0	0	1	0	0	0	0	1	0	0	0	0	0	0	0	3
ESC_UA2321AA_AS	205806	4922831	3	1	0	0	1	0	0	0	0	1	0	0	0	0	0	0	0	3
ESC_UA2322AA_AS	78408	4900124	167	1	0	0	1	0	0	0	0	1	0	0	0	0	0	0	0	3
ESC_UA2323AA_AS	57551	4940103	278	1	0	0	1	0	0	0	0	1	0	0	0	0	0	0	0	3
ESC_UA2324AA_AS	70659	4913381	111	1	0	0	1	0	0	0	0	1	0	0	0	0	0	0	0	3
ESC_UA2325AA_AS	76990	4913872	89	1	0	0	1	0	0	0	0	1	0	0	0	0	0	0	0	3
ESC_UA2326AA_AS	69273	4854416	96	1	0	0	1	0	0	0	0	1	0	0	0	0	0	0	0	3
ESC_UA2327AA_AS	162908	4920300	119	1	0	0	1	0	0	0	0	1	0	0	0	0	0	0	0	3
ESC_UA2328AA_AS	117807	4915321	105	1	0	0	1	0	0	0	0	1	0	0	0	0	0	0	0	3
ESC_UA2329AA_AS	206172	4999321	119	1	0	0	1	0	0	0	0	1	0	0	0	0	0	0	0	3
ESC_UA2330AA_AS	173785	4965076	89	1	0	0	1	0	0	0	0	1	0	0	0	0	0	0	0	3
ESC_UA2332AA_AS	162412	5116304	84	1	0	0	1	0	0	0	0	1	0	0	0	0	0	0	0	3
ESC_UA2333AA_AS	172372	5054348	96	1	0	0	1	0	0	0	0	1	0	0	0	0	0	0	0	3
ESC_UA2334AA_AS	178835	4834103	119	1	0	0	1	0	0	0	0	1	0	0	0	0	0	0	0	3
ESC_UA2335AA_AS	206172	5021309	131	1	0	0	1	0	0	0	0	1	0	0	0	0	0	0	0	3
ESC_UA2337AA_AS	158481	5063842	124	1	0	0	1	0	0	0	0	1	0	0	0	0	0	0	0	3
ESC_UA2338AA_AS	178160	4970316	93	1	0	0	1	0	0	0	0	1	0	0	0	0	0	0	0	3
ESC_UA2339AA_AS	172368	5083755	85	1	0	0	1	0	0	0	0	1	0	0	0	0	0	0	0	3
ESC_UA2340AA_AS	241120	4953703	100	1	0	0	1	0	0	0	0	1	0	0	0	0	0	0	0	3
ESC_UA2341AA_AS	174328	4913825	94	1	0	0	1	0	0	0	0	1	0	0	0	0	0	0	0	3
ESC_UA2342AA_AS	191189	4915007	80	1	0	0	1	0	0	0	0	1	0	0	0	0	0	0	0	3
ESC_UA2343AA_AS	186960	5002559	122	1	0	0	1	0	0	0	0	1	0	0	0	0	0	0	0	3
ESC_UA2344AA_AS	146360	5183365	138	1	1	1	1	1	1	1	1	1	1	0	1	1	1	1	0	14
ESC_UA2345AA_AS	118684	5067904	195	1	1	1	1	1	1	1	1	1	1	0	1	1	1	1	0	14
ESC_UA2346AA_AS	81557	4959281	141	1	0	0	1	0	0	0	0	1	0	0	0	0	0	0	0	3
ESC_UA2810AA_AS	94307	4887097	100	1	0	0	1	0	0	0	0	1	0	0	0	0	0	0	0	3
ESC_UA2811AA_AS	93982	4968501	169	1	0	0	1	0	0	0	0	1	0	0	0	0	0	0	0	3
ESC_UA3398AA_AS	54530	4896011	158	1	0	0	1	0	0	0	0	1	0	0	0	0	0	0	0	3
ESC_UA3511AA_AS	49984	4798119	180	1	0	0	1	0	0	0	0	1	0	0	0	0	0	0	0	3
ESC_UA3525AA_AS	26519	4662528	114	1	0	0	1	0	0	0	0	1	0	0	0	0	0	0	0	3
ESC_UA3534AA_AS	147495	4823474	76	1	0	0	1	0	0	0	0	1	0	0	0	0	0	0	0	3
ESC_UA5513AA_AS	120348	5001118	101	1	0	0	1	0	0	0	0	1	0	0	0	0	0	0	0	3
ESC_UA5675AA_AS	188704	4878668	123	0	0	0	1	0	0	0	0	1	1	0	0	0	0	0	0	3
ESC_UA5725AA_AS	173813	5151041	125	1	0	0	1	0	0	0	0	1	0	0	0	0	0	0	0	3
ESC_UA6302AA_AS	89518	5206245	80	1	1	1	1	1	1	1	1	0	1	0	1	1	1	1	0	13
ESC_UA6820AA_AS	127990	5085067	127	1	0	0	1	0	0	0	0	1	0	0	0	0	0	0	0	3
ESC_UA9692AA_AS	105220	4879327	127	1	0	0	1	0	0	0	0	1	0	0	0	0	0	0	0	3
ESC_VA1934AA_AS	4750764	4894762	137	1	0	0	1	0	0	0	0	1	0	0	0	0	0	0	0	3
ESC_VA1949AA_AS	4817293	5351201	128	1	0	0	1	0	0	0	0	1	0	0	0	0	0	0	0	3
ESC_VA1951AA_AS	4908742	5052208	134	1	0	0	1	0	0	0	0	1	0	0	0	0	0	0	0	3
ESC_VA1973AA_AS	4869482	5114849	153	1	0	0	1	0	0	0	0	1	0	0	0	0	0	0	0	3
ESC_VA1978AA_AS	4689576	4938383	112	1	0	0	1	0	0	0	0	1	0	0	0	0	0	0	0	3
ESC_VA2006AA_AS	4695840	4943704	137	1	0	0	1	0	0	0	0	1	0	0	0	0	0	0	0	3
ESC_VA2007AA_AS	4894900	5203361	149	1	0	0	1	0	0	0	0	1	0	0	0	0	0	0	0	3
ESC_VA2039AA_AS	4695904	4793375	132	1	0	0	1	0	0	0	0	1	0	0	0	0	0	0	0	3
ESC_VA2042AA_AS	4688906	4952550	131	1	0	0	1	0	0	0	0	1	0	0	0	0	0	0	0	3
ESC_VA2150AA_AS	4840855	5104264	132	1	0	0	1	0	0	0	0	1	0	0	0	0	0	0	0	3
ESC_VA2259AA_AS	4767526	4936673	126	1	0	0	1	0	0	0	0	1	0	0	0	0	0	0	0	3
ESC_VA2301AA_AS	4711093	5121856	136	1	0	0	1	0	0	0	0	1	0	0	0	0	0	0	0	3
ESC_VA2415AA_AS	4794957	4968096	130	1	0	0	1	0	0	0	0	1	0	0	0	0	0	0	0	3
ESC_VA2723AA_AS	206049	4906570	116	1	0	0	1	0	0	0	0	1	0	0	0	0	0	0	0	3
ESC_VA3294AA_AS	186657	4996636	136	1	0	0	1	0	0	0	0	1	0	0	0	0	0	0	0	3
ESC_VA3332AA_AS	173813	4867915	138	1	0	0	1	0	0	0	0	1	0	0	0	0	0	0	0	3
ESC_VA3772AA_AS	95335	5313101	140	1	0	0	1	0	0	0	0	1	0	0	0	0	0	0	0	3
ESC_VA5561AA_AS	158611	5253295	132	1	1	1	1	1	1	1	1	1	1	0	1	1	1	1	0	14
ESC_VA5562AA_AS	165179	5226547	137	1	1	1	1	1	1	1	1	1	1	0	1	1	1	1	0	14
ESC_VA5563AA_AS	192559	5224835	132	1	1	1	1	1	1	1	1	1	1	0	1	1	1	1	0	14
ESC_VA5564AA_AS	223194	5224337	122	1	1	1	1	1	1	1	1	0	1	0	1	1	1	1	0	13
ESC_VA5930AA_AS	184316	4927134	130	1	0	0	1	0	0	0	0	1	0	0	0	0	0	0	0	3
ESC_VA6197AA_AS	140686	4843040	129	1	0	0	1	0	0	0	0	1	0	0	0	0	0	0	0	3
ESC_VA8710AA_AS	4686461	4958942	129	1	0	0	1	0	0	0	0	1	0	0	0	0	0	0	0	3
ESC_VA8711AA_AS	4763166	4913909	126	1	0	0	1	0	0	0	0	1	0	0	0	0	0	0	0	3
ESC_VA9632AA_AS	199309	4794498	131	0	0	0	1	0	0	0	0	1	1	0	0	0	0	0	0	3
ESC_WA2539AA_AS	173813	5084929	47	1	0	0	1	0	0	0	0	1	0	0	0	0	0	0	0	3
ESC_WA2562AA_AS	144791	4900429	84	1	0	0	1	0	0	0	0	1	0	0	0	0	0	0	0	3
ESC_WA3930AA_AS	122576	5359587	138	1	1	1	1	1	1	1	1	0	1	0	1	1	1	1	0	13
ESC_WA3963AA_AS	139691	4980507	90	1	0	0	1	0	0	0	0	1	1	0	0	0	0	0	0	4
ESC_WA3965AA_AS	143296	4842300	66	1	0	0	1	0	0	0	0	1	1	0	0	0	0	0	0	4
ESC_WA4218AA_AS	136797	5147667	62	1	1	1	1	1	1	1	1	0	1	0	1	1	1	1	0	13
ESC_WA4329AA_AS	189910	4601193	63	0	0	0	1	0	0	0	0	0	1	0	0	0	0	0	0	2
ESC_WA4429AA_AS	195674	4957840	3	1	0	0	1	0	0	0	0	1	0	0	0	0	0	0	0	3
ESC_WA5312AA_AS	151192	4808405	3	1	0	0	1	0	0	0	0	1	1	0	0	0	0	0	0	4
ESC_WA5539AA_AS	203977	4915358	4	1	0	0	1	0	0	0	0	1	0	0	0	0	0	0	0	3
ESC_WA5560AA_AS	164146	4821203	3	1	0	0	1	0	0	0	0	1	0	0	0	0	0	0	0	3
ESC_WA5577AA_AS	221298	5026161	1	1	0	0	1	0	0	0	0	1	0	0	0	0	0	0	0	3
ESC_WA5644AA_AS	87359	4926150	4	1	0	0	1	0	0	0	0	1	0	0	0	0	0	0	0	3
ESC_WA5708AA_AS	127595	5031854	122	1	0	0	1	0	0	0	0	1	0	0	0	0	0	0	0	3
ESC_WA5747AA_AS	188012	5045859	143	1	0	0	1	0	0	0	0	1	0	0	0	0	0	0	0	3
ESC_WA5763AA_AS	140489	4978855	122	1	0	0	1	0	0	0	0	1	0	0	0	0	0	0	0	3
ESC_WA5784AA_AS	145821	4799100	102	1	0	0	1	0	0	0	0	1	0	0	0	0	0	0	0	3
ESC_WA5785AA_AS	152038	4891544	123	1	0	0	1	0	0	0	0	1	0	0	0	0	0	0	0	3
ESC_WA6902AA_AS	190236	4670906	161	1	0	0	1	0	0	0	0	1	1	0	0	0	0	0	0	4
ESC_WA6904AA_AS	240083	4825469	135	1	0	0	1	0	0	0	0	1	1	0	0	0	0	0	0	4
ESC_WA6999AA_AS	184289	4740433	112	1	0	0	1	0	0	0	0	1	1	0	0	0	0	0	0	4
ESC_WA7189AA_AS	116145	5242771	116	1	0	0	1	0	0	0	0	1	0	0	0	0	0	0	0	3
ESC_WA7192AA_AS	128100	5084090	103	1	0	0	1	0	0	0	0	1	0	0	0	0	0	0	0	3
ESC_WA7193AA_AS	114701	5135573	104	1	0	0	1	0	0	0	0	1	0	0	0	0	0	0	0	3
ESC_WA7229AA_AS	38141	5259849	174	1	1	1	1	1	1	1	1	0	0	0	1	1	1	1	0	12
ESC_WA7236AA_AS	54976	4810199	103	1	0	0	1	0	0	0	0	1	0	0	0	0	0	0	0	3
ESC_WA7278AA_AS	26184	4813593	175	1	0	0	1	0	0	0	0	1	0	0	0	0	0	0	0	3
ESC_WA7397AA_AS	48506	4811598	199	1	0	0	1	0	0	0	0	1	0	0	0	0	0	0	0	3
ESC_WA7398AA_AS	56482	4848315	96	1	0	0	1	0	0	0	0	1	0	0	0	0	0	0	0	3
ESC_WA7412AA_AS	49093	4650866	106	1	0	0	1	0	0	0	0	1	0	0	0	0	0	0	0	3
ESC_WA7413AA_AS	161169	4910976	135	1	0	0	1	0	0	0	0	1	0	0	0	0	0	0	0	3
ESC_WA7414AA_AS	132026	5013762	119	1	0	0	1	0	0	0	0	1	0	0	0	0	0	0	0	3
ESC_WA7415AA_AS	161058	4784969	136	1	0	0	1	0	0	0	0	1	0	0	0	0	0	0	0	3
ESC_WA7416AA_AS	127589	4986762	189	1	0	0	1	0	0	0	0	1	0	0	0	0	0	0	0	3
ESC_WA7417AA_AS	132762	5001448	97	1	0	0	1	0	0	0	0	1	0	0	0	0	0	0	0	3
ESC_WA7418AA_AS	131971	5005576	363	1	0	0	1	0	0	0	0	1	0	0	0	0	0	0	0	3
ESC_WA7419AA_AS	161310	4850827	264	1	0	0	1	0	0	0	0	1	0	0	0	0	0	0	0	3
ESC_WA7420AA_AS	178523	4850819	102	1	0	0	1	0	0	0	0	1	0	0	0	0	0	0	0	3
ESC_WA7421AA_AS	127584	4874580	145	1	0	0	1	0	0	0	0	1	0	0	0	0	0	0	0	3
ESC_WA7422AA_AS	127585	4832171	120	1	0	0	1	0	0	0	0	1	0	0	0	0	0	0	0	3
ESC_WA7423AA_AS	112288	5082767	96	1	0	0	1	0	0	0	0	1	0	0	0	0	0	0	0	3
ESC_WA7424AA_AS	159747	4836551	116	1	0	0	1	0	0	0	0	1	0	0	0	0	0	0	0	3
ESC_WA7425AA_AS	140349	4946970	101	1	0	0	1	0	0	0	0	1	0	0	0	0	0	0	0	3
ESC_WA7426AA_AS	173890	4867649	96	1	0	0	1	0	0	0	0	1	0	0	0	0	0	0	0	3
ESC_WA7427AA_AS	132935	4895823	98	1	0	0	1	0	0	0	0	1	0	0	0	0	0	0	0	3
ESC_WA7428AA_AS	127592	4846904	204	1	0	0	1	0	0	0	0	1	0	0	0	0	0	0	0	3
ESC_WA7429AA_AS	127573	4878017	115	1	0	0	1	0	0	0	0	1	0	0	0	0	0	0	0	3
ESC_WA7430AA_AS	127720	4963982	165	1	0	0	1	0	0	0	0	1	0	0	0	0	0	0	0	3
ESC_WA7431AA_AS	109647	4907642	116	1	0	0	1	0	0	0	0	1	0	0	0	0	0	0	0	3
ESC_WA7432AA_AS	132526	4848658	105	1	0	0	1	0	0	0	0	1	0	0	0	0	0	0	0	3
ESC_WA7433AA_AS	178486	4857539	178	1	0	0	1	0	0	0	0	1	0	0	0	0	0	0	0	3
ESC_WA7434AA_AS	127585	5043023	172	1	0	0	1	0	0	0	0	1	0	0	0	0	0	0	0	3
ESC_WA7435AA_AS	184693	4753466	250	1	0	0	1	0	0	0	0	1	0	0	0	0	0	0	0	3
ESC_WA7436AA_AS	134762	4891649	189	1	0	0	1	0	0	0	0	1	0	0	0	0	0	0	0	3
ESC_WA7437AA_AS	117370	4923095	94	1	0	0	1	0	0	0	0	1	0	0	0	0	0	0	0	3
ESC_WA7438AA_AS	120102	4875323	101	1	0	0	1	0	0	0	0	1	0	0	0	0	0	0	0	3
ESC_WA7439AA_AS	116923	4777109	99	1	0	0	1	0	0	0	0	1	0	0	0	0	0	0	0	3
ESC_WA7440AA_AS	132935	4824071	152	1	0	0	1	0	0	0	0	1	0	0	0	0	0	0	0	3
ESC_WA7441AA_AS	130764	4822246	116	1	0	0	1	0	0	0	0	1	0	0	0	0	0	0	0	3
ESC_WA7442AA_AS	156958	5037570	121	1	0	0	1	0	0	0	0	1	0	0	0	0	0	0	0	3
ESC_WA7443AA_AS	173842	4847410	87	1	0	0	1	0	0	0	0	1	0	0	0	0	0	0	0	3
ESC_WA7444AA_AS	173890	4946029	123	1	0	0	1	0	0	0	0	1	0	0	0	0	0	0	0	3
ESC_WA7445AA_AS	144624	4836521	104	1	0	0	1	0	0	0	0	1	0	0	0	0	0	0	0	3
ESC_WA7446AA_AS	160263	5000977	159	1	0	0	1	0	0	0	0	1	0	0	0	0	0	0	0	3
ESC_WA7447AA_AS	173813	4905313	126	1	0	0	1	0	0	0	0	1	0	0	0	0	0	0	0	3
ESC_WA7448AA_AS	191265	4891676	126	1	0	0	1	0	0	0	0	1	0	0	0	0	0	0	0	3
ESC_WA7449AA_AS	206076	4958103	115	1	0	0	1	0	0	0	0	1	0	0	0	0	0	0	0	3
ESC_WA7450AA_AS	182226	4960922	203	1	0	0	1	0	0	0	0	1	0	0	0	0	0	0	0	3
ESC_WA7451AA_AS	160264	4916003	103	1	0	0	1	0	0	0	0	1	0	0	0	0	0	0	0	3
ESC_WA7452AA_AS	206077	4868426	319	1	0	0	1	0	0	0	0	1	0	0	0	0	0	0	0	3
ESC_WA7453AA_AS	191265	4845150	557	1	0	0	1	0	0	0	0	1	0	0	0	0	0	0	0	3
ESC_WA7454AA_AS	225178	4828873	125	1	0	0	1	0	0	0	0	1	0	0	0	0	0	0	0	3
ESC_WA7455AA_AS	258727	4742647	245	1	0	0	1	0	0	0	0	1	0	0	0	0	0	0	0	3
ESC_WA7456AA_AS	182226	4952457	188	1	0	0	1	0	0	0	0	1	0	0	0	0	0	0	0	3
ESC_WA7457AA_AS	173813	4908725	70	1	0	0	1	0	0	0	0	1	0	0	0	0	0	0	0	3
ESC_WA7458AA_AS	206076	4844987	74	1	0	0	1	0	0	0	0	1	0	0	0	0	0	0	0	3
ESC_WA7459AA_AS	191266	4900764	61	1	0	0	1	0	0	0	0	1	0	0	0	0	0	0	0	3
ESC_WA7460AA_AS	186220	4807806	176	1	0	0	1	0	0	0	0	1	0	0	0	0	0	0	0	3
ESC_WA7461AA_AS	221299	4807266	103	1	0	0	1	0	0	0	0	1	0	0	0	0	0	0	0	3
ESC_WA7462AA_AS	206076	4847478	847	1	0	0	1	0	0	0	0	1	0	0	0	0	0	0	0	3
ESC_WA7463AA_AS	241152	4832936	134	1	0	0	1	0	0	0	0	1	0	0	0	0	0	0	0	3
ESC_WA7464AA_AS	241152	4796635	114	1	0	0	1	0	0	0	0	1	0	0	0	0	0	0	0	3
ESC_WA7465AA_AS	128068	4862550	120	1	0	0	1	0	0	0	0	1	0	0	0	0	0	0	0	3
ESC_WA7466AA_AS	206076	4843455	117	1	0	0	1	0	0	0	0	1	0	0	0	0	0	0	0	3
ESC_WA7467AA_AS	86176	5094085	89	1	0	0	1	0	0	0	0	1	0	0	0	0	0	0	0	3
ESC_WA7468AA_AS	144722	4837410	121	1	0	0	1	0	0	0	0	1	0	0	0	0	0	0	0	3
ESC_WA7469AA_AS	87079	4910714	128	1	0	0	1	0	0	0	0	1	0	0	0	0	0	0	0	3
ESC_WA7470AA_AS	127676	4839899	126	1	0	0	1	0	0	0	0	1	0	0	0	0	0	0	0	3
ESC_WA7471AA_AS	151902	4849348	98	1	0	0	1	0	0	0	0	1	0	0	0	0	0	0	0	3
ESC_WA7472AA_AS	193692	4839569	94	1	0	0	1	0	0	0	0	1	0	0	0	0	0	0	0	3
ESC_WA7473AA_AS	153089	4823001	115	1	0	0	1	0	0	0	0	1	0	0	0	0	0	0	0	3
ESC_WA7474AA_AS	191265	4884235	113	1	0	0	1	0	0	0	0	1	0	0	0	0	0	0	0	3
ESC_WA7475AA_AS	187225	4856672	94	1	0	0	1	0	0	0	0	1	0	0	0	0	0	0	0	3
ESC_WA7476AA_AS	87645	4799237	105	1	0	0	1	0	0	0	0	1	0	0	0	0	0	0	0	3
ESC_WA7477AA_AS	99615	4779050	88	1	0	0	1	0	0	0	0	1	0	0	0	0	0	0	0	3
ESC_WA7478AA_AS	61052	4814509	103	1	0	0	1	0	0	0	0	1	0	0	0	0	0	0	0	3
ESC_WA7479AA_AS	133559	4702988	107	1	0	0	1	0	0	0	0	1	0	0	0	0	0	0	0	3
ESC_WA7480AA_AS	66029	4935909	89	1	0	0	1	0	0	0	0	1	0	0	0	0	0	0	0	3
ESC_WA8110AA_AS	399311	5155179	96	1	1	1	1	1	1	1	1	0	1	0	1	1	1	1	0	13
ESC_WA8302AA_AS	72137	5040847	97	1	0	0	1	0	0	0	0	1	0	0	0	0	0	0	0	3
ESC_WA8312AA_AS	76705	4804174	126	1	0	0	1	0	0	0	0	1	0	0	0	0	0	0	0	3
ESC_WA8323AA_AS	86337	4986154	117	1	0	0	1	0	0	0	0	1	0	0	0	0	0	0	0	3
ESC_WA8353AA_AS	113133	5112110	115	1	0	0	1	0	0	0	0	1	0	0	0	0	0	0	0	3
ESC_WA8462AA_AS	127598	4813614	142	1	0	0	1	0	0	0	0	1	0	0	0	0	0	0	0	3
ESC_WA8496AA_AS	114317	5011610	131	1	0	0	1	0	0	0	0	1	0	0	0	0	0	0	0	3
ESC_WA8502AA_AS	115474	4858115	147	1	0	0	1	0	0	0	0	1	0	0	0	0	0	0	0	3
ESC_WA8519AA_AS	184168	4939816	87	1	0	0	1	0	0	0	0	1	0	0	0	0	0	0	0	3
ESC_WA8520AA_AS	205662	4882559	189	1	0	0	1	0	0	0	0	1	0	0	0	0	0	0	0	3
ESC_WA9421AA_AS	123295	4809167	89	1	0	0	1	0	0	0	0	1	0	0	0	0	0	0	0	3
ESC_WA9871AA_AS	148366	4776406	106	1	0	0	1	0	0	0	0	1	1	0	0	0	0	0	0	4
ESC_XA1214AA_AS	97500	4945581	92	1	0	0	1	0	0	0	0	1	0	0	0	0	0	0	0	3
ESC_XA2031AA_AS	188966	4979014	131	1	0	0	1	0	0	0	0	1	0	0	0	0	0	0	0	3
ESC_XA3476AA_AS	127916	4874469	137	1	0	0	1	0	0	0	0	1	0	0	0	0	0	0	0	3
ESC_XA3743AA_AS	114157	4868745	158	1	0	0	1	0	0	0	0	1	0	0	0	0	0	0	0	3
ESC_XA8369AA_AS	165945	5210727	137	1	0	0	1	0	0	0	0	1	0	0	0	0	0	0	0	3
ESC_YA0172AA_AS	49445	4806881	95	1	1	1	1	1	1	1	0	1	0	0	1	1	1	1	0	12
ESC_YA1145AA_AS	146844	4875433	144	1	0	0	1	0	0	0	0	1	0	0	0	0	0	0	0	3
ESC_YA1239AA_AS	14924	4830133	152	1	0	0	1	0	0	0	0	0	0	0	0	0	0	0	0	2
ESC_YA1410AA_AS	143021	4940709	110	1	0	0	1	0	0	0	0	1	0	0	0	0	0	0	0	3
ESC_YA1528AA_AS	179929	4995998	116	1	1	1	1	1	1	1	1	1	1	0	1	1	1	1	0	14
ESC_YA1596AA_AS	122291	4962216	98	1	0	0	1	0	0	0	0	1	0	0	0	0	0	0	0	3
ESC_YA1628AA_AS	207434	5114862	108	1	1	1	1	1	1	1	1	1	1	0	1	1	1	1	0	14
ESC_YA2452AA_AS	110536	5273040	104	0	0	0	1	0	0	0	0	1	1	0	0	0	0	0	0	3
ESC_YA2684AA_AS	132342	5077266	106	0	0	0	1	0	0	0	0	1	1	0	0	0	0	0	0	3
ESC_YA3043AA_AS	127872	5025305	149	1	0	0	1	0	0	0	0	1	0	0	0	0	0	0	0	3
ESC_YA3258AA_AS	123786	5089614	102	1	0	0	1	0	0	0	0	1	0	0	0	0	0	0	0	3
ESC_YA3444AA_AS	118784	5093836	93	1	0	0	1	0	0	0	0	1	0	0	0	0	0	0	0	3
ESC_YA3460AA_AS	206077	5058110	111	1	0	0	1	0	0	0	0	1	0	0	0	0	0	0	0	3
ESC_YA3463AA_AS	175875	5126321	92	1	0	0	1	0	0	0	0	1	1	0	0	0	0	0	0	4
ESC_YA3506AA_AS	168454	4895458	146	1	0	0	1	0	0	0	0	1	0	0	0	0	0	0	0	3
ESC_YA3528AA_AS	199643	4764647	109	1	0	0	1	0	0	0	0	1	1	0	0	0	0	0	0	4
ESC_YA3542AA_AS	191264	4975888	111	1	0	0	1	0	0	0	0	1	0	0	0	0	0	0	0	3
ESC_YA3930AA_AS	154035	5106184	143	1	0	0	1	0	0	0	0	1	0	0	0	0	0	0	0	3
ESC_YA3935AA_AS	142571	5001642	129	1	0	0	1	0	0	0	0	1	0	0	0	0	0	0	0	3
ESC_YA4506AA_AS	177194	4842500	130	1	0	0	1	0	0	0	0	1	0	0	0	0	0	0	0	3
ESC_YA4507AA_AS	151973	5170570	95	1	0	0	1	0	0	0	0	1	0	0	0	0	0	0	0	3
ESC_YA4613AA_AS	101478	4907904	98	1	0	0	1	0	0	0	0	1	0	0	0	0	0	0	0	3
ESC_YA6208AA_AS	43365	5157784	149	0	0	0	1	0	0	0	0	0	1	0	0	0	0	0	0	2
ESC_YA6221AA_AS	42876	5248902	92	0	0	0	1	0	0	0	0	0	1	0	0	0	0	0	0	2
ESC_YA6302AA_AS	116013	5096673	433	1	0	0	1	0	0	0	0	1	0	0	0	0	0	0	0	3
ESC_YA6521AA_AS	184239	4794790	591	1	0	0	1	0	0	0	0	1	0	0	0	0	0	0	0	3
ESC_YA6886AA_AS	124265	4855475	94	1	0	0	1	0	0	0	0	1	0	0	0	0	0	0	0	3
ESC_YA6945AA_AS	184240	4868780	121	1	0	0	1	0	0	0	0	1	0	0	0	0	0	0	0	3
ESC_YA8596AA_AS	190285	4759670	146	1	0	0	1	0	0	0	0	1	0	0	0	0	0	0	0	3
ESC_YA8647AA_AS	190284	4759834	124	1	0	0	1	0	0	0	0	1	0	0	0	0	0	0	0	3
ESC_YA8676AA_AS	190464	4764840	196	1	0	0	1	0	0	0	0	0	0	0	0	0	0	0	0	2
ESC_ZA0995AA_AS	52126	4882399	217	1	0	0	1	0	0	0	0	1	0	0	0	0	0	0	0	3
ESC_ZA1091AA_AS	34435	5004819	115	1	0	0	1	0	0	0	0	1	0	0	0	0	0	0	0	3
ESC_ZA1098AA_AS	25611	4812745	130	1	0	0	1	0	0	0	0	1	0	0	0	0	0	0	0	3
ESC_ZA1110AA_AS	50307	4884219	120	1	0	0	1	0	0	0	0	1	0	0	0	0	0	0	0	3
ESC_ZA1178AA_AS	26416	4996213	110	1	0	0	1	0	0	0	0	1	0	0	0	0	0	0	0	3
ESC_ZA1575AA_AS	86749	5039033	123	1	0	0	1	0	0	0	0	1	0	0	0	0	0	0	0	3
ESC_ZA1980AA_AS	164237	4626481	104	0	0	0	1	0	0	0	0	1	1	0	0	0	0	0	0	3
ESC_ZA2209AA_AS	191265	4902885	125	1	0	0	1	0	0	0	0	1	0	0	0	0	0	0	0	3
ESC_ZA2646AA_AS	173785	4940143	98	1	0	0	1	0	0	0	0	1	0	0	0	0	0	0	0	3
ESC_ZA3662AA_AS	170398	5040955	104	1	0	0	1	0	0	0	0	1	0	0	0	0	0	0	0	3
ESC_ZA3683AA_AS	184239	5042125	100	1	0	0	1	0	0	0	0	1	0	0	0	0	0	0	0	3
ESC_ZA3750AA_AS	129940	4998064	107	1	0	0	1	0	0	0	0	1	0	0	0	0	0	0	0	3
ESC_ZA3875AA_AS	95170	5076135	104	1	0	0	1	0	0	0	0	1	0	0	0	0	0	0	0	3
ESC_ZA3919AA_AS	134365	4944659	107	1	0	0	1	0	0	0	0	1	0	0	0	0	0	0	0	3
ESC_ZA3954AA_AS	184238	5028316	182	1	0	0	1	0	0	0	0	1	0	0	0	0	0	0	0	3
ESC_ZA4046AA_AS	206016	4951585	110	1	0	0	1	0	0	0	0	1	0	0	0	0	0	0	0	3
ESC_ZA4054AA_AS	120102	5303840	132	1	0	0	1	0	0	0	0	1	0	0	0	0	0	0	0	3
ESC_ZA4066AA_AS	128070	5243646	128	1	0	0	1	0	0	0	0	1	0	0	0	0	0	0	0	3
ESC_ZA4174AA_AS	169735	4987706	120	1	0	0	1	0	0	0	0	1	0	0	0	0	0	0	0	3
ESC_ZA4203AA_AS	184314	5102113	128	1	0	0	1	0	0	0	0	1	0	0	0	0	0	0	0	3
ESC_ZA4238AA_AS	191271	4885781	119	1	0	0	1	0	0	0	0	1	0	0	0	0	0	0	0	3
ESC_ZA4240AA_AS	191271	4886159	130	1	0	0	1	0	0	0	0	1	0	0	0	0	0	0	0	3
ESC_ZA4268AA_AS	187860	5055417	141	1	0	0	1	0	0	0	0	1	0	0	0	0	0	0	0	3
ESC_ZA4409AA_AS	169735	4988514	122	1	0	0	1	0	0	0	0	1	0	0	0	0	0	0	0	3
ESC_ZA5180AA_AS	191265	4878908	102	1	0	0	1	0	0	0	0	1	0	0	0	0	0	0	0	3
ESC_ZA6554AA_AS	176244	5027284	106	1	0	0	1	0	0	0	0	1	0	0	0	0	0	0	0	3
ESC_ZA6566AA_AS	173789	4979954	168	1	0	0	1	0	0	0	0	1	0	0	0	0	0	0	0	3
ESC_ZA6576AA_AS	218208	4825007	130	1	0	0	1	0	0	0	0	1	0	0	0	0	0	0	0	3
ESC_ZA6877AA_AS	231793	4941407	119	1	0	0	1	0	0	0	0	1	1	0	0	0	0	0	0	4
ESC_ZA9541AA_AS	188843	5159901	113	1	1	1	1	1	1	1	1	1	1	0	1	1	1	1	0	14

## Sheet: ST73
Assembly barcode	N50	Length	Contig Number(>=200 bp)	TssA	TssB	TssC	TssD	TssE	TssF	TssG	TssH	TssI	TssJ	TssK	TssL	TssM
ESC_AA7867AA_AS	323035	5036090	125	1	1	1	1	1	1	1	1	1	1	1	1	1
ESC_AA7937AA_AS	214070	5292837	209	1	1	1	1	1	1	1	1	1	1	1	1	1
ESC_AA8113AA_AS	216639	5372862	206	1	1	1	1	1	1	1	1	1	1	1	1	1
ESC_AA8189AA_AS	238180	5227058	134	1	1	1	1	1	1	1	1	1	1	1	1	1
ESC_AA8202AA_AS	238180	5232617	133	1	1	1	1	1	1	1	1	1	1	1	1	1
ESC_AA8456AA_AS	343049	5073733	93	1	1	1	1	1	1	1	1	1	1	1	1	1
ESC_AA8539AA_AS	160223	5066023	178	1	1	1	1	1	1	1	1	1	1	1	1	1
ESC_AA8561AA_AS	129017	5033850	186	1	1	1	1	1	1	1	1	1	1	1	1	1
ESC_AA8599AA_AS	161601	5050185	90	1	1	1	1	1	1	1	1	1	1	1	1	1
ESC_AA8648AA_AS	202593	5029445	140	1	1	1	1	1	1	1	1	1	1	1	1	1
ESC_AA8661AA_AS	155555	5099873	265	1	1	1	1	1	1	1	1	1	1	1	1	1
ESC_AA8824AA_AS	202663	5043592	155	1	1	1	1	1	1	1	1	1	1	1	1	1
ESC_AA8843AA_AS	118475	5237983	149	1	1	1	1	1	1	1	1	1	1	1	1	1
ESC_AA8962AA_AS	62349	5086535	187	1	1	1	1	1	1	1	1	1	1	1	1	1
ESC_AA8969AA_AS	45129	4943562	270	1	1	1	1	1	1	1	1	1	1	1	1	1
ESC_AA8976AA_AS	135117	5049985	194	1	1	1	1	1	1	1	1	1	1	1	1	1
ESC_AA9137AA_AS	163291	5117931	171	1	1	1	1	1	1	1	1	1	1	1	1	1
ESC_AA9175AA_AS	158316	5355937	211	1	1	1	1	1	1	1	1	1	1	1	1	1
ESC_AA9218AA_AS	287129	5124266	140	1	1	1	1	1	1	1	1	1	1	1	1	1
ESC_AA9276AA_AS	178395	5203454	206	1	1	1	1	1	1	1	1	1	1	1	1	1
ESC_AA9298AA_AS	306340	5120893	120	1	1	1	1	1	1	1	1	1	1	1	1	1
ESC_AA9356AA_AS	42384	4966009	228	1	1	1	1	1	1	1	1	1	1	1	1	1
ESC_AA9411AA_AS	201089	5206440	209	1	1	1	1	1	1	1	1	1	1	1	1	1
ESC_AA9428AA_AS	175057	5191213	228	1	1	1	1	1	1	1	1	1	1	1	1	1
ESC_AA9526AA_AS	260284	5086756	122	1	1	1	1	1	1	1	1	1	1	1	1	1
ESC_AA9573AA_AS	202945	5166297	165	1	1	1	1	1	1	1	1	1	1	1	1	1
ESC_AA9597AA_AS	202978	5354845	179	1	1	1	1	1	1	1	1	1	1	1	1	1
ESC_AA9648AA_AS	324873	5013756	96	1	1	1	1	1	1	1	1	1	1	1	1	1
ESC_AA9725AA_AS	169187	5312481	232	1	1	1	1	1	1	1	1	1	1	1	1	1
ESC_AA9740AA_AS	285901	5084309	119	1	1	1	1	1	1	1	1	1	1	1	1	1
ESC_AA9894AA_AS	148626	5283700	247	1	1	1	1	1	1	1	1	1	1	1	1	1
ESC_AA9926AA_AS	218815	5225127	175	1	1	1	1	1	1	1	1	1	1	1	1	1
ESC_AA9932AA_AS	218933	5206405	160	1	1	1	1	1	1	1	1	1	1	1	1	1
ESC_AA9970AA_AS	319840	5155518	160	1	1	1	1	1	1	1	1	1	1	1	1	1
ESC_BA0112AA_AS	102872	5312092	251	1	1	1	1	1	1	1	1	1	1	1	1	1
ESC_BA0142AA_AS	182057	5217893	173	1	1	1	1	1	1	1	1	1	1	1	1	1
ESC_BA0227AA_AS	131312	5179660	128	1	1	1	1	1	1	1	1	1	1	1	1	1
ESC_BA0240AA_AS	208423	5144307	136	1	1	1	1	1	1	1	1	1	1	1	1	1
ESC_BA0273AA_AS	287355	5147514	148	1	1	1	1	1	1	1	1	1	1	1	1	1
ESC_BA0295AA_AS	168555	5268317	159	1	1	1	1	1	1	1	1	1	1	1	1	1
ESC_BA0362AA_AS	226675	5131090	152	1	1	1	1	1	1	1	1	1	1	1	1	1
ESC_BA0426AA_AS	362108	5060598	151	1	1	1	1	1	1	1	1	1	1	1	1	1
ESC_BA0461AA_AS	312166	5135905	140	1	1	1	1	1	1	1	1	1	1	1	1	1
ESC_BA0543AA_AS	180037	5246722	186	1	1	1	1	1	1	1	1	1	1	1	1	1
ESC_BA0654AA_AS	205333	5118226	169	1	1	0	1	1	1	1	1	1	1	1	1	1
ESC_BA0814AA_AS	301058	5133626	127	1	1	1	1	1	1	1	1	1	1	1	1	1
ESC_BA0821AA_AS	320731	5011046	94	1	1	1	1	1	1	1	1	1	1	1	1	1
ESC_BA0859AA_AS	337910	4978840	55	1	1	1	1	1	1	1	1	1	1	1	1	1
ESC_BA0926AA_AS	214072	5069549	146	1	1	1	1	1	1	1	1	1	1	1	1	1
ESC_BA0975AA_AS	217450	5135074	137	1	1	1	1	1	1	1	1	1	1	1	1	1
ESC_BA1069AA_AS	166842	5205018	141	1	1	1	1	1	1	1	1	1	1	1	1	1
ESC_BA1096AA_AS	301176	5177508	132	1	1	1	1	1	1	1	1	1	1	1	1	1
ESC_BA1097AA_AS	362410	5123090	121	1	1	1	1	1	1	1	1	1	1	1	1	1
ESC_BA1102AA_AS	365578	4977816	79	1	1	1	1	1	1	1	1	1	1	1	1	1
ESC_BA1111AA_AS	342635	5060227	149	1	1	1	1	1	1	1	1	1	1	1	1	1
ESC_BA1285AA_AS	144876	5171022	200	1	1	1	1	1	1	1	1	1	1	1	1	1
ESC_BA1387AA_AS	218636	5037778	159	1	1	1	1	1	1	1	1	1	1	1	1	1
ESC_BA1447AA_AS	205333	5214217	173	1	1	1	1	1	1	1	1	1	1	1	1	1
ESC_BA1491AA_AS	215602	5212207	157	1	1	1	1	1	1	1	1	1	1	1	1	1
ESC_BA1586AA_AS	322810	4952247	121	1	1	1	1	1	1	1	1	1	1	1	1	1
ESC_BA1650AA_AS	385063	4982088	78	1	1	1	1	1	1	1	1	1	1	1	1	1
ESC_BA1652AA_AS	214058	5131370	143	1	1	1	1	1	1	1	1	1	1	1	1	1
ESC_BA1663AA_AS	332252	5081706	146	1	1	1	1	1	1	1	1	1	1	1	1	1
ESC_BA1713AA_AS	222808	5278257	205	1	1	1	1	1	1	1	1	1	1	1	1	1
ESC_BA1870AA_AS	218175	5274724	214	1	1	1	1	1	1	1	1	1	1	1	1	1
ESC_BA1878AA_AS	203000	5301434	202	1	1	1	1	1	1	1	1	1	1	1	1	1
ESC_BA1907AA_AS	345252	5081721	207	1	1	1	1	1	1	1	1	1	1	1	1	1
ESC_BA1949AA_AS	205333	5074820	124	1	1	1	1	1	1	1	1	1	1	1	1	1
ESC_BA1966AA_AS	214071	5246102	169	1	1	1	1	1	1	1	1	1	1	1	1	1
ESC_BA2110AA_AS	312166	5080507	119	1	1	1	1	1	1	1	1	1	1	1	1	1
ESC_BA2111AA_AS	312161	5077812	110	1	1	1	1	1	1	1	1	1	1	1	1	1
ESC_BA2133AA_AS	290834	5111071	117	1	1	1	1	1	1	1	1	1	1	1	1	1
ESC_BA2146AA_AS	287200	4966328	104	1	1	1	1	1	1	1	1	1	1	1	1	1
ESC_BA2261AA_AS	279484	5371305	207	1	1	1	1	1	1	1	1	1	1	1	1	1
ESC_BA2371AA_AS	301188	5040253	126	1	1	1	1	1	1	1	1	1	1	1	1	1
ESC_BA2601AA_AS	172763	5207939	176	1	1	1	1	1	1	1	1	1	1	1	1	1
ESC_BA2650AA_AS	223485	5187154	137	1	1	1	1	1	1	1	1	1	1	1	1	1
ESC_BA2653AA_AS	331835	5068229	136	1	1	1	1	1	1	1	1	1	1	1	1	1
ESC_BA2704AA_AS	139866	5233425	196	1	1	1	1	1	1	1	1	1	1	1	1	1
ESC_BA2722AA_AS	203000	5152191	150	1	1	1	1	1	1	1	1	1	1	1	1	1
ESC_BA2760AA_AS	218433	5302807	242	1	1	1	1	1	1	1	1	1	1	1	1	1
ESC_BA2780AA_AS	343763	4985793	95	1	1	1	1	1	1	1	1	1	1	1	1	1
ESC_BA2850AA_AS	203000	5182645	187	1	1	1	1	1	1	1	1	1	1	1	1	1
ESC_BA2859AA_AS	255427	5149000	181	1	1	1	1	1	1	1	1	1	1	1	1	1
ESC_BA2947AA_AS	277834	5178786	149	1	1	1	1	1	1	1	1	1	1	1	1	1
ESC_BA3060AA_AS	332214	5129182	153	1	1	1	1	1	1	1	1	1	1	1	1	1
ESC_BA3075AA_AS	225891	5070453	101	1	1	1	1	1	1	1	1	1	1	1	1	1
ESC_BA3078AA_AS	189477	5133047	197	1	1	1	1	1	1	1	1	1	1	1	1	1
ESC_BA3154AA_AS	205333	5121462	128	1	1	1	1	1	1	1	1	1	1	1	1	1
ESC_BA3244AA_AS	203715	5054710	132	1	1	1	1	1	1	1	1	1	1	1	1	1
ESC_BA3358AA_AS	203000	5304218	177	1	1	1	1	1	1	1	1	1	1	1	1	1
ESC_BA3412AA_AS	225085	5157205	141	1	1	1	1	1	1	1	1	1	1	1	1	1
ESC_BA3470AA_AS	287542	5159584	146	1	1	1	1	1	1	1	1	1	1	1	1	1
ESC_BA3483AA_AS	287219	5104561	175	1	1	1	1	1	1	1	1	1	1	1	1	1
ESC_BA3496AA_AS	170088	5325258	235	1	1	1	1	1	1	1	1	1	1	1	1	1
ESC_BA3510AA_AS	287414	5016579	119	1	1	1	1	1	1	1	1	1	1	1	1	1
ESC_BA3612AA_AS	223485	5074276	137	1	1	1	1	1	1	1	1	1	1	1	1	1
ESC_BA3642AA_AS	287432	4948750	98	1	1	1	1	1	1	1	1	1	1	1	1	1
ESC_BA3663AA_AS	182134	5144635	170	1	1	1	1	1	1	1	1	1	1	1	1	1
ESC_BA3691AA_AS	219643	5112076	143	1	1	1	1	1	1	1	1	1	1	1	1	1
ESC_BA3748AA_AS	285560	5136846	122	1	1	1	1	1	1	1	1	1	1	1	1	1
ESC_BA3754AA_AS	227517	5181804	162	1	1	1	1	1	1	1	1	1	1	1	1	1
ESC_BA3790AA_AS	207962	5169461	199	1	1	1	1	1	1	1	1	1	1	1	1	1
ESC_BA3878AA_AS	170088	5262163	225	1	1	1	1	1	1	1	1	1	1	1	1	1
ESC_BA3991AA_AS	332139	5073145	152	1	1	1	1	1	1	1	1	1	1	1	1	1
ESC_BA4179AA_AS	215978	5178889	133	1	1	1	1	1	1	1	1	1	1	1	1	1
ESC_BA4197AA_AS	300903	5267991	223	1	1	1	1	1	1	1	1	1	1	1	1	1
ESC_BA4264AA_AS	205333	5082535	138	1	1	1	1	1	1	1	1	1	1	1	1	1
ESC_BA4281AA_AS	223205	5190178	208	1	1	1	1	1	1	1	1	1	1	1	1	1
ESC_BA4329AA_AS	205333	5119092	152	1	1	1	1	1	1	1	1	1	1	1	1	1
ESC_BA4482AA_AS	182134	5124499	179	1	1	1	1	1	1	1	1	1	1	1	1	1
ESC_BA4505AA_AS	205333	5139857	127	1	1	1	1	1	1	1	1	1	1	1	1	1
ESC_BA4730AA_AS	331712	5029285	137	1	1	1	1	1	1	1	1	1	1	1	1	1
ESC_BA4791AA_AS	395841	4865432	72	1	1	1	1	1	1	1	1	1	1	1	1	1
ESC_BA4818AA_AS	245355	5149319	151	1	1	1	1	1	1	1	1	1	1	1	1	1
ESC_BA4839AA_AS	312077	5160914	136	1	1	1	1	1	1	1	1	1	1	1	1	1
ESC_BA4873AA_AS	362904	4973622	88	1	1	1	1	1	1	1	1	1	1	1	1	1
ESC_BA4884AA_AS	323261	5042522	108	1	1	1	1	1	1	1	1	1	1	1	1	1
ESC_BA4903AA_AS	204626	5301112	186	1	1	1	1	1	1	1	1	1	1	1	1	1
ESC_BA4989AA_AS	214073	5071606	148	1	1	1	1	1	1	1	1	1	1	1	1	1
ESC_BA5020AA_AS	223532	5252168	190	1	1	1	1	1	1	1	1	1	1	1	1	1
ESC_BA5154AA_AS	359454	4961428	108	1	1	1	1	1	1	1	1	1	1	1	1	1
ESC_BA5194AA_AS	218700	5034309	159	1	1	1	1	1	1	1	1	1	1	1	1	1
ESC_BA5234AA_AS	280397	5024591	112	1	1	1	1	1	1	1	1	1	1	1	1	1
ESC_BA5305AA_AS	222646	5065297	140	1	1	1	1	1	1	1	1	1	1	1	1	1
ESC_BA5374AA_AS	203000	5082509	143	1	1	1	1	1	1	1	1	1	1	1	1	1
ESC_BA5489AA_AS	203000	5175292	124	1	1	1	1	1	1	1	1	1	1	1	1	1
ESC_BA5621AA_AS	287577	5191049	147	1	1	1	1	1	1	1	1	1	1	1	1	1
ESC_BA5629AA_AS	203000	5148968	140	1	1	1	1	1	1	1	1	1	1	1	1	1
ESC_BA5681AA_AS	205333	5066257	131	1	1	1	1	1	1	1	1	1	1	1	1	1
ESC_BA5708AA_AS	223485	5216415	157	1	1	1	1	1	1	1	1	1	1	1	1	1
ESC_BA5769AA_AS	223629	5091644	118	1	1	1	1	1	1	1	1	1	1	1	1	1
ESC_BA5804AA_AS	345526	5180969	136	1	1	1	1	1	1	1	1	1	1	1	1	1
ESC_BA5811AA_AS	313283	5183569	148	1	1	1	1	1	1	1	1	1	1	1	1	1
ESC_BA5816AA_AS	206388	5163249	147	1	1	1	1	1	1	1	1	1	1	1	1	1
ESC_BA5818AA_AS	287259	5046694	126	1	1	1	1	1	1	1	1	1	1	1	1	1
ESC_BA5894AA_AS	287330	5058350	147	1	1	1	1	1	1	1	1	1	1	1	1	1
ESC_BA5902AA_AS	345581	5148658	171	1	1	1	1	1	1	1	1	1	1	1	1	1
ESC_BA5918AA_AS	223519	5172303	141	1	1	1	1	1	1	1	1	1	1	1	1	1
ESC_BA6013AA_AS	321276	5080473	169	1	1	1	1	1	1	1	1	1	1	1	1	1
ESC_BA6016AA_AS	150704	5084103	151	1	1	1	1	1	1	1	1	1	1	1	1	1
ESC_BA6050AA_AS	169208	5077897	163	1	1	1	1	1	1	1	1	1	1	1	1	1
ESC_BA6065AA_AS	323486	5033939	129	1	1	1	1	1	1	1	1	1	1	1	1	1
ESC_BA6151AA_AS	203000	5227183	192	1	1	1	1	1	1	1	1	1	1	1	1	1
ESC_BA6161AA_AS	227510	5195373	136	1	1	1	1	1	1	1	1	1	1	1	1	1
ESC_BA6207AA_AS	287301	5092753	105	1	1	1	1	1	1	1	1	1	1	1	1	1
ESC_BA6217AA_AS	217641	5072531	133	1	1	1	1	1	1	1	1	1	1	1	1	1
ESC_BA6282AA_AS	177772	5279457	226	1	1	1	1	1	1	1	1	1	1	1	1	1
ESC_BA6294AA_AS	287301	5039973	143	1	1	1	1	1	1	1	1	1	1	1	1	1
ESC_BA6418AA_AS	277834	5172367	135	1	1	1	1	1	1	1	1	1	1	1	1	1
ESC_BA6581AA_AS	214070	5129384	154	1	1	1	1	1	1	1	1	1	1	1	1	1
ESC_BA6622AA_AS	214247	5203570	161	1	1	1	1	1	1	1	1	1	1	1	1	1
ESC_BA6640AA_AS	219643	5226793	192	1	1	1	1	1	1	1	1	1	1	1	1	1
ESC_BA6661AA_AS	202994	5066983	144	1	1	1	1	1	1	1	1	1	1	1	1	0
ESC_BA6679AA_AS	287301	5130182	137	1	1	1	1	1	1	1	1	1	1	1	1	1
ESC_BA6876AA_AS	218700	4925037	150	1	1	1	1	1	1	1	1	1	1	1	1	1
ESC_BA6956AA_AS	332146	5121162	98	1	1	1	1	1	1	1	1	1	1	1	1	1
ESC_BA7036AA_AS	345307	4968700	131	1	1	1	1	1	1	1	1	1	1	1	1	1
ESC_BA7101AA_AS	202955	5350666	138	1	1	1	1	1	1	1	1	1	1	1	1	1
ESC_BA7102AA_AS	214073	5086024	131	1	1	1	1	1	1	1	1	1	1	1	1	1
ESC_BA7117AA_AS	173984	5307000	166	1	1	1	1	1	1	1	1	1	1	1	1	1
ESC_BA7119AA_AS	189120	5113924	171	1	1	1	1	1	1	1	1	1	1	1	1	1
ESC_BA7140AA_AS	202999	5175303	159	1	1	1	1	1	1	1	0	1	1	1	1	1
ESC_BA7146AA_AS	301188	5120595	157	1	1	1	1	1	1	1	1	1	1	1	1	1
ESC_BA7271AA_AS	323263	5028332	93	1	1	1	1	1	1	1	1	1	1	1	1	1
ESC_BA7353AA_AS	308015	5188835	145	1	1	1	1	1	1	1	1	1	1	1	1	1
ESC_BA7355AA_AS	218710	5284924	185	1	1	1	1	1	1	1	1	1	1	1	1	1
ESC_BA7377AA_AS	203000	5268543	193	1	1	1	1	1	1	1	1	1	1	1	1	1
ESC_BA7405AA_AS	223517	5104121	172	1	1	1	1	1	1	1	1	1	1	1	1	1
ESC_BA7408AA_AS	223485	5055667	120	1	1	1	1	1	1	1	1	1	1	1	1	1
ESC_BA7441AA_AS	203000	5216018	187	1	1	1	1	1	1	1	1	1	1	1	1	1
ESC_BA7445AA_AS	203000	5192297	178	1	1	1	1	1	1	1	1	1	1	1	1	1
ESC_BA7460AA_AS	349241	5113357	142	1	1	1	1	1	1	1	1	1	1	1	1	1
ESC_BA7492AA_AS	361912	4922286	109	1	1	1	1	1	1	1	0	1	1	1	1	1
ESC_BA7512AA_AS	196452	5223144	208	1	1	1	1	1	1	1	1	1	1	1	1	1
ESC_BA7536AA_AS	211738	5062486	122	1	1	1	1	1	1	1	1	1	1	1	1	1
ESC_BA7547AA_AS	219961	5128588	166	1	1	1	1	1	1	1	1	1	1	1	1	1
ESC_BA7623AA_AS	257604	5187023	112	1	1	1	1	1	1	1	1	1	1	1	1	1
ESC_BA7701AA_AS	367506	5018257	74	1	1	1	1	1	1	1	1	1	1	1	1	1
ESC_BA7724AA_AS	364258	5125499	97	1	1	1	1	1	1	1	1	1	1	1	1	1
ESC_BA7759AA_AS	171185	5165951	209	1	1	1	1	1	1	1	1	1	1	1	1	1
ESC_BA8015AA_AS	285671	5152222	154	1	1	1	1	1	1	1	1	1	1	1	1	1
ESC_BA8096AA_AS	227318	5223921	155	1	1	1	1	1	1	1	1	1	1	1	1	1
ESC_BA8175AA_AS	203000	5192626	235	1	1	1	1	1	1	1	1	1	1	1	1	1
ESC_BA8261AA_AS	211064	5037789	108	1	1	1	1	1	1	1	1	1	1	1	1	1
ESC_BA8285AA_AS	287304	5135162	132	1	1	1	1	1	1	1	1	1	1	1	1	1
ESC_BA8329AA_AS	203000	5173019	159	1	1	1	1	1	1	1	1	1	1	1	1	1
ESC_BA8332AA_AS	312077	5182303	136	1	1	1	1	1	1	1	1	1	1	1	1	1
ESC_BA8371AA_AS	287301	5231307	166	1	1	1	1	1	1	1	1	1	1	1	1	1
ESC_BA8401AA_AS	203000	5266434	206	1	1	1	1	1	1	1	1	1	1	1	1	1
ESC_BA8467AA_AS	223310	5204026	154	1	1	1	1	1	1	1	1	1	1	1	1	1
ESC_BA8559AA_AS	287579	5042989	113	1	1	1	1	1	1	1	1	1	1	1	1	1
ESC_BA8676AA_AS	312166	5157453	142	1	1	1	1	1	1	1	1	1	1	1	1	1
ESC_BA8704AA_AS	289001	5073467	179	1	1	1	1	1	1	1	1	1	1	1	1	1
ESC_BA8738AA_AS	305484	5312814	175	1	1	1	1	1	1	1	1	1	1	1	1	1
ESC_BA8766AA_AS	219254	5321399	186	1	1	1	1	1	1	1	1	1	1	1	1	1
ESC_BA8831AA_AS	233816	5070879	132	1	1	1	1	1	1	1	1	1	1	1	1	1
ESC_BA8909AA_AS	166927	5284950	204	1	1	1	1	1	1	1	1	1	1	1	1	1
ESC_BA8949AA_AS	287444	5221752	161	1	1	1	1	1	1	1	1	1	1	1	1	1
ESC_BA9003AA_AS	213402	5242221	171	1	1	1	1	1	1	1	1	1	1	1	1	1
ESC_BA9039AA_AS	214070	5257253	169	1	1	1	1	1	1	1	1	1	1	1	1	1
ESC_BA9042AA_AS	224589	4969560	102	1	1	1	1	1	1	1	1	1	1	1	1	1
ESC_BA9086AA_AS	177570	5213800	264	1	1	1	1	1	1	1	1	1	1	1	1	1
ESC_BA9104AA_AS	346620	5108030	219	1	1	1	1	1	1	1	1	1	1	1	1	1
ESC_BA9134AA_AS	213440	5392027	172	1	1	1	1	1	1	1	1	1	1	1	1	1
ESC_BA9205AA_AS	222602	5030985	143	1	1	1	1	1	1	1	1	1	1	1	1	1
ESC_BA9206AA_AS	287230	5247013	145	1	1	1	1	1	1	1	1	1	1	1	1	1
ESC_BA9236AA_AS	331169	5250675	153	1	1	1	1	1	1	1	1	1	1	1	1	1
ESC_BA9239AA_AS	202999	5238974	216	1	1	1	1	1	1	1	1	1	1	1	1	1
ESC_BA9301AA_AS	196036	5184637	161	1	1	1	1	1	1	1	1	1	1	1	1	1
ESC_BA9328AA_AS	213440	5160999	174	1	1	1	1	1	1	1	1	1	1	1	1	1
ESC_BA9350AA_AS	218828	5187743	187	1	1	1	1	1	1	1	1	1	1	1	1	1
ESC_BA9372AA_AS	203000	5217296	175	1	1	1	1	1	1	1	1	1	1	1	1	1
ESC_BA9375AA_AS	219640	5244355	187	1	1	1	1	1	1	1	1	1	1	1	1	1
ESC_BA9389AA_AS	220188	5287946	232	1	1	1	1	1	1	1	1	1	1	1	1	1
ESC_BA9589AA_AS	203000	5056764	119	1	1	0	1	1	1	1	1	1	1	1	1	1
ESC_BA9744AA_AS	364388	5196192	131	1	1	1	1	1	1	1	1	1	1	1	1	1
ESC_BA9780AA_AS	287484	5171043	135	1	1	1	1	1	1	1	1	1	1	1	1	0
ESC_BA9815AA_AS	325017	4978958	115	1	1	1	1	1	1	1	1	1	1	1	1	1
ESC_BA9871AA_AS	214070	5241616	172	1	1	1	1	1	1	1	1	1	1	1	1	1
ESC_BA9960AA_AS	203000	5152955	190	1	1	1	1	1	1	1	1	1	1	1	1	1
ESC_CA0020AA_AS	177831	5211455	197	1	1	1	1	1	1	1	1	1	1	1	1	1
ESC_CA0073AA_AS	195708	5142172	172	1	1	1	1	1	1	1	1	1	1	1	1	1
ESC_CA0193AA_AS	343623	4924607	113	1	1	1	1	1	1	1	1	1	1	1	1	1
ESC_CA0210AA_AS	185301	5260744	126	1	1	1	1	1	1	1	1	1	1	1	1	1
ESC_CA0212AA_AS	223311	5178198	147	1	1	1	1	1	1	1	1	1	1	1	1	1
ESC_CA0277AA_AS	203028	5185350	152	1	1	1	1	1	1	1	1	1	1	1	1	1
ESC_CA0318AA_AS	287578	5164771	143	1	1	1	1	1	1	1	0	1	1	0	1	0
ESC_CA0329AA_AS	221541	5200027	151	1	1	1	1	1	1	1	1	1	1	1	1	1
ESC_CA0380AA_AS	150704	5082444	152	1	1	1	1	1	1	1	1	1	1	1	1	1
ESC_CA0441AA_AS	223690	5285822	228	1	1	1	1	1	1	1	1	1	1	1	1	1
ESC_CA0447AA_AS	331599	5191731	181	1	1	1	1	1	1	1	1	1	1	1	1	1
ESC_CA0475AA_AS	293902	5182287	134	1	1	1	1	1	1	1	1	1	1	1	1	1
ESC_CA0503AA_AS	361851	5073889	138	1	1	1	1	1	1	1	1	1	1	1	1	1
ESC_CA0509AA_AS	279927	5145349	152	1	1	1	1	1	1	1	1	1	1	1	1	1
ESC_CA0529AA_AS	287445	5093234	135	1	1	1	1	1	1	1	1	1	1	1	1	1
ESC_CA0534AA_AS	223311	5218665	157	1	1	1	1	1	1	1	1	1	1	1	1	1
ESC_CA0551AA_AS	196270	5216141	179	1	1	1	1	1	1	1	1	1	1	1	1	1
ESC_CA0657AA_AS	437925	5080627	97	1	1	1	1	1	1	1	1	1	1	1	1	1
ESC_CA0700AA_AS	203028	5153030	150	1	1	1	1	1	1	1	1	1	1	1	1	1
ESC_CA0706AA_AS	288646	5034546	109	1	1	1	1	1	1	1	1	1	1	1	1	1
ESC_CA0723AA_AS	287488	5167541	150	1	1	1	1	1	1	1	1	1	1	1	1	1
ESC_CA0747AA_AS	287128	5022679	126	1	1	1	1	1	1	1	1	1	1	1	1	0
ESC_CA0794AA_AS	287304	5222719	177	1	1	1	1	1	1	1	1	1	1	1	1	1
ESC_CA0797AA_AS	233653	5184828	196	0	0	0	0	0	0	0	0	0	0	0	0	0
ESC_CA0805AA_AS	350825	5156378	132	1	1	1	1	1	1	1	1	1	1	1	1	1
ESC_CA0820AA_AS	287577	4957869	123	1	1	1	1	1	1	1	1	1	1	1	1	1
ESC_CA0830AA_AS	203000	5225458	164	1	1	1	1	1	1	1	1	1	1	1	1	1
ESC_CA0930AA_AS	182664	5028717	139	1	1	1	1	1	1	1	1	1	1	1	1	1
ESC_CA1020AA_AS	287442	5171161	139	1	1	1	1	1	1	1	1	1	1	1	1	1
ESC_CA1099AA_AS	177561	5108142	190	1	1	1	1	1	1	1	1	1	1	1	1	1
ESC_CA1114AA_AS	287301	5172037	161	1	1	1	1	1	1	1	1	1	1	1	1	1
ESC_CA1175AA_AS	223220	5187819	163	1	1	1	1	1	1	1	1	1	1	1	1	1
ESC_CA1179AA_AS	332253	5006304	98	1	1	1	1	1	1	1	1	1	1	1	1	1
ESC_CA1194AA_AS	281727	5082528	130	1	1	1	1	1	1	1	1	1	1	1	1	1
ESC_CA1253AA_AS	203000	5040508	119	1	1	1	1	1	1	1	1	1	1	1	1	1
ESC_CA1258AA_AS	214072	5272326	232	1	1	1	1	1	1	1	1	1	1	1	1	1
ESC_CA1264AA_AS	367955	5021058	84	1	1	1	1	1	1	1	1	1	1	1	1	1
ESC_CA1269AA_AS	202999	5076003	134	1	1	1	1	1	1	1	1	1	1	1	1	1
ESC_CA1332AA_AS	312077	5172609	142	1	1	1	1	1	1	1	1	1	1	1	1	1
ESC_CA1334AA_AS	399763	5171645	126	1	1	1	1	1	1	1	1	1	1	1	1	1
ESC_CA1371AA_AS	348520	4988781	141	1	1	1	1	1	1	1	1	1	1	1	1	1
ESC_CA1378AA_AS	203028	5083708	150	1	1	1	1	1	1	1	1	1	1	1	1	1
ESC_CA1398AA_AS	214531	5050979	163	1	1	1	1	1	1	1	1	1	1	1	1	1
ESC_CA1399AA_AS	202999	5110481	180	1	1	1	1	1	1	1	1	1	1	1	1	1
ESC_CA1454AA_AS	245293	5069061	134	1	1	1	1	1	1	1	1	1	1	1	1	1
ESC_CA1499AA_AS	169055	5209358	148	1	1	1	1	1	1	1	1	1	1	1	1	1
ESC_CA1543AA_AS	223519	5186343	155	1	1	1	1	1	1	1	1	1	1	1	1	1
ESC_CA1555AA_AS	287484	4946701	100	1	1	1	1	1	1	1	1	1	1	1	1	1
ESC_CA1612AA_AS	207088	5063054	130	1	1	1	1	1	1	1	1	1	1	1	1	1
ESC_CA1635AA_AS	287301	5197333	144	1	1	1	1	1	1	1	1	1	1	1	1	1
ESC_CA1682AA_AS	304814	5105993	118	1	1	1	1	1	1	1	1	1	1	1	1	1
ESC_CA1715AA_AS	161771	5051704	111	1	1	1	1	1	1	1	1	1	1	1	1	1
ESC_CA1755AA_AS	301004	5121890	138	1	1	1	1	1	1	1	1	1	1	1	1	1
ESC_CA1772AA_AS	286824	5146213	125	1	1	1	1	1	1	1	1	1	1	1	1	1
ESC_CA1789AA_AS	188968	5251259	175	1	1	1	1	1	1	1	1	1	1	1	1	1
ESC_CA1823AA_AS	287488	5132783	148	1	1	1	1	1	1	1	1	1	1	1	1	1
ESC_CA1915AA_AS	203000	5064931	142	1	1	1	1	1	1	1	1	1	1	1	1	1
ESC_CA1954AA_AS	300725	5179260	147	1	1	1	1	1	1	1	1	1	1	1	1	1
ESC_CA1987AA_AS	362278	5146423	136	1	1	1	1	1	1	1	1	1	1	1	1	1
ESC_CA1992AA_AS	312166	5194123	179	1	1	1	1	1	1	1	1	1	1	1	1	1
ESC_CA2055AA_AS	332794	4994199	118	1	1	1	1	1	1	1	1	1	1	1	1	1
ESC_CA2097AA_AS	132799	5120623	218	1	1	1	1	1	1	1	1	1	1	1	1	1
ESC_CA2126AA_AS	213430	5212646	149	1	1	1	1	1	1	1	1	1	1	1	1	1
ESC_CA2247AA_AS	195838	5242350	175	1	1	1	1	1	1	1	1	1	1	1	1	1
ESC_CA2330AA_AS	345898	5160508	187	1	1	1	1	1	1	1	1	1	1	1	1	1
ESC_CA2331AA_AS	287488	5082573	129	1	1	1	1	1	1	1	1	1	1	1	1	1
ESC_CA2362AA_AS	287301	5106073	152	1	1	1	1	1	1	1	1	1	1	1	1	1
ESC_CA2370AA_AS	176622	5170901	199	1	1	1	1	1	1	1	1	1	1	1	1	1
ESC_CA2380AA_AS	287301	5058160	100	1	1	1	1	1	1	1	1	1	1	1	1	1
ESC_CA2393AA_AS	348477	5307785	184	1	1	1	1	1	1	1	1	1	1	1	1	1
ESC_CA2417AA_AS	233624	5158065	185	1	1	1	1	1	1	1	1	1	1	1	1	1
ESC_CA2431AA_AS	287453	5195293	165	1	1	1	1	1	1	1	1	1	1	1	1	1
ESC_CA2435AA_AS	178153	5168931	241	1	1	1	1	1	1	1	1	1	1	1	1	1
ESC_CA2438AA_AS	178227	5169325	241	1	1	1	1	1	1	1	1	1	1	1	1	1
ESC_CA2478AA_AS	203000	5167468	232	1	1	1	1	1	1	1	1	1	1	1	1	1
ESC_CA2510AA_AS	180203	5144018	213	1	1	1	1	1	1	1	1	1	1	1	1	1
ESC_CA2515AA_AS	177943	5168904	239	1	1	1	1	1	1	1	1	1	1	1	1	1
ESC_CA2536AA_AS	136552	5156539	140	1	1	1	1	1	1	1	1	1	1	1	1	1
ESC_CA2584AA_AS	135689	5158765	147	1	1	1	1	1	1	1	1	1	1	1	1	1
ESC_CA2602AA_AS	287548	5107488	133	1	1	1	1	1	1	1	1	1	1	1	1	1
ESC_CA2619AA_AS	202689	5269848	160	1	1	1	1	1	1	1	1	1	1	1	1	1
ESC_CA2755AA_AS	332451	5077383	95	1	1	1	1	1	1	1	1	1	1	1	1	1
ESC_CA2814AA_AS	292585	5117354	119	1	1	1	1	1	1	1	1	1	1	1	1	1
ESC_CA2970AA_AS	279585	5086190	175	1	1	1	1	1	1	1	1	1	1	1	1	1
ESC_CA3163AA_AS	287306	5071863	158	1	1	1	1	1	1	1	1	1	1	1	1	1
ESC_CA3192AA_AS	287548	5145288	173	1	1	1	1	1	1	1	1	1	1	1	1	1
ESC_CA3195AA_AS	148642	5177082	339	1	1	1	1	1	1	1	1	1	1	1	1	1
ESC_CA3221AA_AS	279314	4932524	83	1	1	1	1	1	1	1	1	1	1	1	1	1
ESC_CA3293AA_AS	203458	5108980	188	1	1	1	1	1	1	1	1	1	1	1	1	1
ESC_CA3314AA_AS	160162	5072859	271	1	1	1	1	1	1	1	1	1	1	1	1	1
ESC_CA3318AA_AS	287302	5170595	157	1	1	1	1	1	1	1	1	1	1	1	1	1
ESC_CA3410AA_AS	202614	5143494	210	1	1	1	1	1	1	1	1	1	1	1	1	1
ESC_CA3480AA_AS	148660	5124454	257	1	1	1	1	1	1	1	1	1	1	1	1	1
ESC_CA3487AA_AS	148644	5143103	331	1	1	1	1	1	1	1	1	1	1	1	1	1
ESC_CA3542AA_AS	219753	5131132	184	1	1	1	1	1	1	1	1	1	1	1	1	1
ESC_CA3545AA_AS	164451	5137735	295	1	1	1	1	1	1	1	1	1	1	1	1	1
ESC_CA3569AA_AS	130397	5184778	385	1	1	1	1	1	1	1	1	1	1	1	1	1
ESC_CA3577AA_AS	160465	5163615	221	1	1	1	1	1	1	1	1	1	1	1	1	1
ESC_CA3636AA_AS	175503	5230023	226	1	1	1	1	1	1	1	1	1	1	1	1	1
ESC_CA3660AA_AS	214059	5101367	158	1	1	1	1	1	1	1	1	1	1	1	1	1
ESC_CA3673AA_AS	287399	4974531	141	1	1	1	1	1	1	1	1	1	1	1	1	1
ESC_CA3699AA_AS	289309	5153581	109	1	1	1	1	1	1	1	1	1	1	1	1	1
ESC_CA3701AA_AS	272303	5114401	204	1	1	1	1	1	1	1	1	1	1	1	1	1
ESC_CA3709AA_AS	202680	5172888	243	1	1	1	1	1	1	1	1	1	1	1	1	1
ESC_CA3746AA_AS	301001	5101638	127	1	1	1	1	1	1	1	1	1	1	1	1	1
ESC_CA3747AA_AS	125923	5190169	183	1	1	1	1	1	1	1	1	1	1	1	1	1
ESC_CA3922AA_AS	363215	5139188	97	1	1	1	1	1	1	1	1	1	1	1	1	1
ESC_CA3923AA_AS	177597	5230490	241	1	1	1	1	1	1	1	1	1	1	1	1	1
ESC_CA3952AA_AS	332209	5019937	133	1	1	1	1	1	1	1	1	1	1	1	1	1
ESC_CA3967AA_AS	214083	5036354	155	1	1	1	1	1	1	1	1	1	1	1	1	1
ESC_CA3981AA_AS	107847	4406513	105	1	1	1	1	1	1	1	1	1	1	1	1	1
ESC_CA3989AA_AS	170536	5168141	259	0	1	1	0	0	0	0	0	0	0	0	0	0
ESC_CA4007AA_AS	243221	5178094	142	1	1	1	1	1	1	1	1	0	1	1	1	0
ESC_CA4095AA_AS	186408	5268544	140	1	1	1	1	1	1	1	1	1	1	1	1	1
ESC_CA4106AA_AS	287300	5150358	165	1	1	1	1	1	1	1	1	1	1	1	1	1
ESC_CA4117AA_AS	223439	4803092	136	1	1	1	1	1	1	1	1	1	1	1	1	1
ESC_CA4152AA_AS	170361	5221279	220	1	1	1	1	1	1	1	1	1	1	1	1	1
ESC_CA4287AA_AS	223225	5118217	162	1	1	1	1	1	1	1	1	1	1	1	1	1
ESC_CA4350AA_AS	189330	5160805	222	1	1	1	1	1	1	1	1	1	1	1	1	1
ESC_CA4351AA_AS	156211	5263275	206	1	1	1	1	1	1	1	1	1	1	1	1	1
ESC_CA4401AA_AS	227291	5231075	212	1	1	1	1	1	1	1	1	1	1	1	1	1
ESC_CA4436AA_AS	101701	5199500	191	1	1	1	1	1	1	1	1	1	1	1	1	1
ESC_CA4437AA_AS	203000	5160705	220	1	1	1	1	1	1	1	1	1	1	1	1	1
ESC_CA4456AA_AS	27444	5133144	440	1	1	1	1	1	1	1	1	1	1	1	1	1
ESC_CA4460AA_AS	147251	5081783	164	1	1	1	1	1	1	1	1	1	1	1	1	1
ESC_CA4518AA_AS	189330	5164979	227	1	1	1	1	1	1	1	1	1	1	1	1	1
ESC_CA4531AA_AS	219643	5004417	110	1	1	1	1	1	1	1	1	1	1	1	1	1
ESC_CA4593AA_AS	219643	5185917	185	1	1	1	1	1	1	1	1	1	1	1	1	1
ESC_CA4594AA_AS	127375	5164967	248	1	1	1	1	1	1	1	1	1	1	1	1	1
ESC_CA4648AA_AS	237259	5179278	192	1	1	1	1	1	1	1	1	1	1	1	1	1
ESC_CA4673AA_AS	203665	5170282	191	1	1	1	1	1	1	1	1	1	1	1	1	1
ESC_CA4693AA_AS	214059	5176374	152	1	1	1	1	1	1	1	1	1	1	1	1	1
ESC_CA4698AA_AS	218432	5261298	239	1	1	1	1	1	1	1	1	1	1	1	1	1
ESC_CA4786AA_AS	233787	5085238	199	1	1	1	1	1	1	1	1	1	1	1	1	1
ESC_CA4823AA_AS	214069	5037575	188	1	1	1	1	1	1	1	1	1	1	1	1	1
ESC_CA4920AA_AS	214072	5267972	232	1	1	1	1	1	1	1	1	1	1	1	1	1
ESC_CA4924AA_AS	182132	5113789	187	1	1	1	1	1	1	1	1	1	1	1	1	1
ESC_CA4934AA_AS	148684	5472925	293	1	1	1	1	1	1	1	1	1	1	1	1	1
ESC_CA4986AA_AS	186567	5149221	174	1	1	1	1	1	1	1	1	1	1	1	1	1
ESC_CA4989AA_AS	226536	5160335	181	1	1	1	1	1	1	1	1	1	1	1	1	1
ESC_CA5036AA_AS	347153	5066961	98	1	1	1	1	1	1	1	1	1	1	1	1	1
ESC_CA5075AA_AS	174205	5070845	166	1	1	1	1	1	1	1	1	1	1	1	1	1
ESC_CA5160AA_AS	223052	5109575	174	1	1	1	1	1	1	1	0	1	1	1	1	1
ESC_CA5197AA_AS	179328	5234901	207	1	1	1	1	1	1	1	1	1	1	1	1	1
ESC_CA5228AA_AS	192899	5329651	237	1	1	1	1	1	1	1	1	1	1	1	1	1
ESC_CA5229AA_AS	287401	5101378	155	1	1	1	1	1	1	1	1	1	1	1	1	1
ESC_CA5268AA_AS	223356	5140297	158	1	1	1	1	1	1	1	1	1	1	1	1	1
ESC_CA5283AA_AS	186428	5016190	178	1	1	1	1	1	1	1	1	1	1	1	1	1
ESC_CA5354AA_AS	203000	5159729	163	1	1	1	1	1	1	1	1	1	1	1	1	1
ESC_CA5356AA_AS	222722	5144978	205	1	1	1	1	1	1	1	1	1	1	1	1	1
ESC_CA5357AA_AS	202610	5151734	181	1	1	1	1	1	1	1	1	1	1	1	1	1
ESC_CA5419AA_AS	187086	5004001	133	1	1	1	1	1	1	1	1	1	1	1	1	1
ESC_CA5427AA_AS	219369	5044330	124	1	1	1	1	1	1	1	1	1	1	1	1	1
ESC_CA5438AA_AS	186656	5102699	161	1	1	1	1	1	1	1	1	1	1	1	1	1
ESC_CA5466AA_AS	237794	5042317	120	1	1	1	1	1	1	1	1	1	1	1	1	1
ESC_CA5477AA_AS	214073	5264927	172	1	1	1	1	1	1	1	1	1	1	1	1	1
ESC_CA5487AA_AS	205333	4959561	107	1	1	1	1	1	1	1	1	1	1	1	1	1
ESC_CA5517AA_AS	218662	5105687	168	1	1	1	1	1	1	1	1	1	1	1	1	1
ESC_CA5544AA_AS	199061	5168723	139	1	1	1	1	1	1	1	1	1	1	1	1	1
ESC_CA5554AA_AS	301117	5056444	158	1	1	1	1	1	1	1	1	1	1	1	1	1
ESC_CA5676AA_AS	203000	5416902	295	1	1	1	1	1	1	1	1	1	1	1	1	1
ESC_CA5680AA_AS	267156	5298257	150	1	1	1	1	1	1	1	1	1	1	1	1	1
ESC_CA5739AA_AS	231495	5148879	185	1	1	1	1	1	1	1	1	1	1	1	1	1
ESC_CA5773AA_AS	224789	5236352	205	1	1	1	1	1	1	1	1	1	1	1	1	1
ESC_CA5862AA_AS	345308	5082431	117	1	1	1	1	1	1	1	1	1	1	1	1	1
ESC_CA5882AA_AS	218677	5186664	186	1	1	1	1	1	1	1	1	1	1	1	1	1
ESC_CA5910AA_AS	203000	5179459	209	1	1	1	1	1	1	1	1	1	1	1	1	1
ESC_CA5925AA_AS	351779	5319684	144	1	1	1	1	1	1	1	1	1	1	1	1	1
ESC_CA5966AA_AS	253732	5006869	109	1	1	1	1	1	1	1	1	1	1	1	1	1
ESC_CA6022AA_AS	214073	5178170	186	1	1	1	1	1	1	1	1	1	1	1	1	1
ESC_CA6030AA_AS	136733	5129254	203	1	1	1	1	1	1	1	1	1	1	1	1	1
ESC_CA6047AA_AS	148687	5196879	198	1	1	1	1	1	1	1	1	1	1	1	1	1
ESC_CA6048AA_AS	257460	5039338	119	1	1	1	1	1	1	1	1	1	1	1	1	1
ESC_CA6072AA_AS	224122	5046909	116	1	1	1	1	1	1	1	1	1	1	1	1	1
ESC_CA6095AA_AS	209828	5295676	196	1	1	1	1	1	1	1	1	1	1	1	1	1
ESC_CA6100AA_AS	177934	5129670	174	1	1	1	1	1	1	1	1	1	1	1	1	0
ESC_CA6184AA_AS	138739	5042848	156	1	1	1	1	1	1	1	1	1	1	1	1	1
ESC_CA6187AA_AS	138155	5045167	157	1	1	1	1	1	1	1	1	1	1	1	1	1
ESC_CA6239AA_AS	371610	4954637	67	1	1	1	1	1	1	1	1	1	1	1	1	1
ESC_CA6303AA_AS	312544	5008018	126	1	1	1	1	1	1	1	1	1	1	1	1	1
ESC_CA6305AA_AS	179682	5197179	185	1	1	1	1	1	1	1	1	1	1	1	1	1
ESC_CA6357AA_AS	222247	5223442	174	1	1	1	1	1	1	1	1	1	1	1	1	1
ESC_CA6359AA_AS	168479	5065468	222	1	1	1	1	1	1	1	1	1	1	1	1	1
ESC_CA6395AA_AS	202622	4922171	161	1	1	1	1	1	1	1	1	1	1	1	1	1
ESC_CA6430AA_AS	144795	5071953	274	1	1	1	1	1	1	1	1	1	1	1	1	1
ESC_CA6495AA_AS	176394	4755472	122	1	1	1	1	1	1	1	1	1	1	1	1	1
ESC_CA6531AA_AS	166819	5085098	209	1	1	1	1	1	1	1	1	1	1	1	1	1
ESC_CA6849AA_AS	144795	5052248	270	1	1	1	1	1	1	1	1	1	1	1	1	1
ESC_EA4325AA_AS	231035	5095851	301	1	1	1	1	1	1	1	1	1	1	1	1	1
ESC_EA6182AA_AS	134650	4952048	162	1	1	1	1	1	1	1	1	1	1	1	1	1
ESC_FA6065AA_AS	47634	4867824	195	1	1	1	1	1	1	1	1	1	1	1	1	1
ESC_FA6260AA_AS	50926	5053327	280	1	1	1	1	1	1	1	1	1	1	1	1	1
ESC_FA6261AA_AS	41636	5100680	309	1	1	1	1	1	1	1	1	1	1	1	1	1
ESC_FA6263AA_AS	169388	5146104	161	1	1	1	1	1	1	1	1	1	1	1	1	1
ESC_FA6270AA_AS	148827	5125786	168	1	1	1	1	1	1	1	1	1	1	1	1	1
ESC_FA6910AA_AS	313108	5195824	103	1	1	1	1	1	1	1	1	1	1	1	1	1
ESC_FA6916AA_AS	234014	5200182	139	1	1	1	1	1	1	1	1	1	1	1	1	1
ESC_FA6918AA_AS	202689	5303634	225	1	1	1	1	1	1	1	1	1	1	1	1	1
ESC_FA7056AA_AS	343616	5186987	99	1	1	1	1	1	1	1	1	1	1	1	1	1
ESC_FA7057AA_AS	184804	5272464	173	1	1	1	1	1	1	1	1	1	1	1	1	1
ESC_FA7125AA_AS	206356	5195969	137	1	1	1	1	1	1	1	1	1	1	1	1	1
ESC_FA7681AA_AS	323443	5121934	214	1	1	1	1	1	1	1	1	1	1	1	1	1
ESC_FA9663AA_AS	NaN	NaN	NaN	1	1	1	1	1	1	1	1	1	1	1	1	1
ESC_GA0054AA_AS	281702	5199647	115	1	1	1	1	1	1	1	1	1	1	1	1	1
ESC_GA0101AA_AS	237518	5031303	93	1	1	1	1	1	1	1	1	1	1	1	1	1
ESC_GA0301AA_AS	195050	5263065	162	1	1	1	0	1	1	1	0	1	1	1	0	0
ESC_GA0309AA_AS	98175	4954992	117	1	1	1	1	1	1	1	1	1	1	1	1	1
ESC_GA0319AA_AS	323278	5023868	91	1	1	1	1	1	1	1	1	1	1	1	1	1
ESC_GA0324AA_AS	202521	5137321	181	1	1	1	1	1	1	1	1	1	1	1	1	1
ESC_GA0379AA_AS	224889	5150217	157	1	1	1	1	1	1	1	1	1	1	1	1	1
ESC_GA0380AA_AS	345143	5120276	85	1	1	1	1	1	1	1	1	1	1	1	1	1
ESC_GA0387AA_AS	202662	5084054	78	1	1	1	1	1	1	1	1	1	1	1	1	1
ESC_GA0397AA_AS	218642	5311304	136	1	1	1	1	1	1	1	1	1	1	1	1	1
ESC_GA0398AA_AS	332421	5030782	102	1	1	1	1	1	1	1	1	1	1	1	1	1
ESC_GA0400AA_AS	369551	5002134	68	1	1	1	1	1	1	1	1	1	1	1	1	1
ESC_GA1499AA_AS	279684	5092528	87	1	1	1	1	1	1	1	1	1	1	1	1	1
ESC_GA2120AA_AS	91923	5120009	196	1	1	1	1	1	1	1	1	1	1	1	1	1
ESC_GA3672AA_AS	214089	5138941	138	1	1	1	1	1	1	1	1	1	1	1	1	1
ESC_GA3841AA_AS	171925	5172107	131	1	1	1	1	1	1	1	1	1	1	1	1	1
ESC_GA3908AA_AS	383824	4938437	48	1	1	1	1	1	1	1	1	1	1	1	1	1
ESC_GA3967AA_AS	208612	5101394	124	1	1	1	1	1	1	1	1	1	1	1	1	1
ESC_GA4728AA_AS	287894	5101542	93	1	1	1	1	1	1	1	1	1	1	1	1	1
ESC_GA4731AA_AS	NaN	NaN	NaN	1	1	1	1	1	1	1	1	1	1	1	1	1
ESC_GA4783AA_AS	NaN	NaN	NaN	1	1	1	1	1	1	1	1	1	1	1	1	1
ESC_GA4788AA_AS	NaN	NaN	NaN	1	1	1	1	1	1	1	1	1	1	1	1	1
ESC_GA4827AA_AS	NaN	NaN	NaN	1	1	1	1	1	1	1	1	1	1	1	1	1
ESC_GA4978AA_AS	374793	4948456	81	1	1	1	1	1	1	1	1	1	1	1	1	1
ESC_GA5025AA_AS	218700	5221266	164	1	1	1	1	1	1	1	1	1	1	1	1	1
ESC_GA5157AA_AS	282942	5175118	134	1	1	1	1	1	1	1	1	1	1	1	1	1
ESC_GA5184AA_AS	287492	5124759	103	1	1	1	1	1	1	1	1	1	1	1	1	1
ESC_GA5296AA_AS	365501	4910773	65	1	1	1	1	1	1	1	1	1	1	1	1	1
ESC_GA5313AA_AS	169208	5237403	157	1	1	1	1	1	1	1	1	1	1	1	1	1
ESC_GA5340AA_AS	313956	5078171	93	1	1	1	1	1	1	1	1	1	1	1	1	1
ESC_GA5731AA_AS	202999	5161064	192	1	1	1	1	1	1	1	1	1	1	1	1	1
ESC_GA5732AA_AS	202999	5083072	146	1	1	1	1	1	1	1	1	1	1	1	1	1
ESC_GA5733AA_AS	176604	5159642	183	1	1	1	1	1	1	1	1	1	1	1	1	1
ESC_GA5734AA_AS	201130	5154719	178	1	1	1	1	1	1	1	1	1	1	1	1	1
ESC_GA5745AA_AS	161534	5120502	138	1	1	1	1	1	1	1	1	1	1	1	1	1
ESC_GA6722AA_AS	226033	5198393	116	1	1	1	1	1	1	1	1	1	1	1	1	1
ESC_GA6731AA_AS	168565	5244871	160	1	1	1	1	1	1	1	1	1	1	1	1	1
ESC_GA6754AA_AS	307335	5087824	113	1	1	1	1	1	1	1	1	1	1	1	1	1
ESC_GA6757AA_AS	220996	5179832	118	1	1	1	1	1	1	1	1	1	1	1	1	1
ESC_GA6760AA_AS	279911	5157126	76	1	1	1	1	1	1	1	1	1	1	1	1	1
ESC_GA6763AA_AS	227098	5284677	133	1	1	1	1	1	1	1	1	1	1	1	1	1
ESC_GA6770AA_AS	202662	5113409	82	1	1	1	1	1	1	1	1	1	1	1	1	1
ESC_GA6774AA_AS	202661	5271033	113	1	1	1	1	1	1	1	1	1	1	1	1	1
ESC_GA6899AA_AS	132233	5257308	258	1	1	1	1	1	1	1	1	1	1	1	1	1
ESC_GA7576AA_AS	238521	5132287	87	1	1	1	1	1	1	1	1	1	1	1	1	1
ESC_GA7589AA_AS	370757	5038878	71	1	1	1	1	1	1	1	1	1	1	1	1	1
ESC_GA7660AA_AS	229344	5289148	101	1	1	1	1	1	1	1	1	1	1	1	1	1
ESC_GA8790AA_AS	221174	5018791	117	1	1	1	1	1	1	1	1	1	1	1	1	1
ESC_GA8809AA_AS	287056	5052015	98	1	1	1	1	1	1	1	1	1	1	1	1	1
ESC_GA8816AA_AS	170557	5201899	141	1	1	1	1	1	1	1	0	1	1	1	1	0
ESC_GA8818AA_AS	38774	4955435	282	1	1	1	1	1	1	1	1	1	1	1	1	1
ESC_GA8851AA_AS	118969	5212934	140	1	1	1	1	1	1	1	1	1	1	1	1	1
ESC_GA8880AA_AS	171631	5114118	108	1	1	1	1	1	1	1	1	1	1	1	1	1
ESC_GA8929AA_AS	222623	5199105	145	1	1	1	1	1	1	1	1	1	1	1	1	1
ESC_GA8960AA_AS	143493	5058819	141	1	1	1	1	1	1	1	1	1	1	1	1	1
ESC_GA8972AA_AS	71332	5199071	233	1	0	0	0	1	1	1	0	0	1	0	0	1
ESC_GA9106AA_AS	199118	5089110	135	1	1	1	1	1	1	1	1	1	1	1	1	1
ESC_GA9115AA_AS	201587	5184546	155	1	1	1	1	1	1	1	1	1	1	1	1	1
ESC_GA9120AA_AS	178606	5101539	111	1	1	1	1	1	1	1	1	1	1	1	1	1
ESC_GA9134AA_AS	179562	5190198	160	1	1	1	1	1	1	1	1	1	1	1	1	1
ESC_GA9136AA_AS	139013	5304665	179	1	1	1	1	1	1	1	1	1	1	1	1	1
ESC_GA9137AA_AS	121189	5157313	184	1	1	1	1	1	1	1	1	1	1	1	1	1
ESC_GA9172AA_AS	214782	5181352	151	1	1	1	1	1	1	1	1	1	1	1	1	1
ESC_GA9210AA_AS	208652	5028585	119	1	1	1	1	1	1	1	1	1	1	1	1	1
ESC_GA9254AA_AS	148637	5232432	161	1	1	1	1	1	1	1	1	1	1	1	1	1
ESC_GA9259AA_AS	166595	5278755	203	1	1	1	1	1	1	1	1	1	1	1	1	1
ESC_GA9270AA_AS	146957	5126412	118	1	1	1	1	1	1	1	1	1	1	1	1	1
ESC_GA9271AA_AS	120157	5032294	123	1	1	1	1	1	1	1	1	1	1	1	1	1
ESC_GA9313AA_AS	203000	5015959	130	1	1	1	1	1	1	1	1	1	1	1	1	1
ESC_GA9383AA_AS	120002	5323222	196	1	1	1	1	1	1	1	1	1	1	1	1	1
ESC_GA9403AA_AS	86685	5318179	217	1	1	1	1	1	1	1	1	1	1	1	1	1
ESC_GA9442AA_AS	69753	5406586	315	0	1	1	1	0	0	0	0	0	0	1	1	0
ESC_GA9628AA_AS	84807	5420961	314	1	1	1	1	1	1	1	1	1	1	1	1	1
ESC_GA9629AA_AS	54415	5096640	202	1	1	1	1	1	1	1	1	1	1	1	1	1
ESC_GA9630AA_AS	46273	5090764	266	1	1	1	1	1	1	1	1	1	1	1	1	1
ESC_GA9631AA_AS	76694	5104720	181	1	1	1	1	1	1	1	1	1	1	1	1	1
ESC_GA9632AA_AS	87873	5104798	166	1	1	1	1	1	1	1	1	1	1	1	1	1
ESC_GA9954AA_AS	52915	5234362	215	1	1	1	1	1	1	1	1	1	1	1	1	1
ESC_GA9957AA_AS	181420	5180103	149	1	1	1	1	1	1	1	1	1	1	1	1	1
ESC_GA9960AA_AS	117435	5243120	262	1	1	1	1	1	1	1	1	1	1	1	1	1
ESC_HA0247AA_AS	107389	5284385	162	1	1	1	1	1	1	1	1	1	1	1	1	1
ESC_HA0251AA_AS	77028	5217182	243	1	1	1	1	1	1	1	1	1	1	1	1	1
ESC_HA0256AA_AS	157429	5020017	112	1	1	1	1	1	1	1	1	1	1	1	1	1
ESC_HA0257AA_AS	125112	5189424	183	1	1	1	1	1	1	1	1	1	1	1	1	1
ESC_HA0258AA_AS	84842	5385286	250	1	1	1	1	1	1	1	1	1	1	1	1	1
ESC_HA0259AA_AS	80772	5137318	243	1	1	1	1	1	1	1	1	1	1	1	1	1
ESC_HA0260AA_AS	82195	4955808	162	1	1	1	1	1	1	1	1	1	1	1	1	1
ESC_HA0261AA_AS	95559	5505831	404	1	1	1	1	1	1	1	1	1	1	1	1	1
ESC_HA0262AA_AS	77775	5273106	225	1	1	1	1	1	1	1	1	1	1	1	1	1
ESC_HA0268AA_AS	57812	4939322	215	1	1	1	1	1	1	1	1	1	1	1	1	1
ESC_HA0269AA_AS	82356	5361774	357	1	1	1	1	1	1	1	1	1	1	1	1	1
ESC_HA0271AA_AS	65568	5274475	268	1	1	1	1	1	1	1	1	1	1	1	1	1
ESC_HA0274AA_AS	48650	5024745	258	1	1	1	1	1	1	1	1	1	1	1	1	1
ESC_HA0276AA_AS	102212	4921651	151	1	1	1	1	1	1	1	1	1	1	1	1	1
ESC_HA0277AA_AS	92366	5158666	230	1	1	1	1	1	1	1	1	1	1	1	1	1
ESC_HA0278AA_AS	72664	5265715	242	1	1	1	1	1	1	1	1	1	1	1	1	1
ESC_HA0279AA_AS	87441	4919793	126	1	1	1	1	1	1	1	1	1	1	1	1	1
ESC_HA0286AA_AS	83641	5354389	280	1	1	1	1	1	1	1	1	1	1	1	1	1
ESC_HA0287AA_AS	54690	5242306	224	1	1	1	1	1	1	1	1	1	1	1	1	1
ESC_HA0288AA_AS	61520	5265137	239	1	1	1	1	1	1	1	1	1	1	1	1	1
ESC_HA0289AA_AS	157216	5128357	268	1	1	1	1	1	1	1	1	1	1	1	1	1
ESC_HA0290AA_AS	82586	5075428	253	1	1	1	1	1	1	1	1	1	1	1	1	1
ESC_HA0291AA_AS	94784	5224798	311	1	1	1	1	1	1	1	1	1	1	1	1	1
ESC_HA0294AA_AS	37698	5159216	295	1	1	1	1	1	1	1	1	1	1	1	1	1
ESC_HA0985AA_AS	326037	5169966	116	1	1	1	1	1	1	1	1	1	1	1	1	1
ESC_HA1631AA_AS	202690	5204155	136	1	1	1	1	1	1	1	1	1	1	1	1	1
ESC_HA1641AA_AS	147385	5029032	99	1	1	1	1	1	1	1	1	1	1	1	1	1
ESC_HA1652AA_AS	277511	5278402	165	1	1	1	1	1	1	1	1	1	1	1	1	0
ESC_HA1653AA_AS	285953	5167022	129	1	1	1	1	1	1	1	1	1	1	1	1	1
ESC_HA1656AA_AS	218828	5209029	183	1	1	1	1	1	1	1	1	1	1	1	1	1
ESC_HA1661AA_AS	370683	5174114	88	1	1	1	1	1	1	1	1	1	1	1	1	1
ESC_HA1664AA_AS	301076	5133637	103	1	1	1	1	1	1	1	1	1	1	1	1	1
ESC_HA1744AA_AS	347390	4990828	95	1	1	1	1	1	1	1	1	1	1	1	1	1
ESC_HA1749AA_AS	95878	5088031	162	1	1	1	1	1	1	1	1	1	1	1	1	1
ESC_HA1844AA_AS	66505	5179748	439	1	1	1	1	1	1	1	1	1	1	1	1	1
ESC_HA1855AA_AS	137390	5150613	145	1	1	1	1	1	1	1	1	1	1	1	1	1
ESC_HA1960AA_AS	266570	5150043	120	1	1	1	1	1	1	1	1	1	1	1	1	1
ESC_HA2054AA_AS	181757	5309413	161	1	1	1	1	1	1	1	1	1	1	1	1	1
ESC_HA2501AA_AS	301481	5117860	107	1	1	1	1	1	1	1	1	1	1	1	1	1
ESC_HA2515AA_AS	345482	5146609	92	1	1	1	1	1	1	1	1	1	1	1	1	1
ESC_HA2517AA_AS	406773	5103082	68	1	1	1	1	1	1	1	1	1	1	1	1	1
ESC_HA2607AA_AS	202690	5159414	142	1	1	1	1	1	1	1	1	1	1	1	1	1
ESC_HA2617AA_AS	307544	5284146	122	1	1	1	1	1	1	1	1	1	1	1	1	1
ESC_HA3203AA_AS	244156	5226171	142	1	1	1	1	1	1	1	1	1	1	1	1	1
ESC_HA3362AA_AS	205412	5181338	107	1	1	1	1	1	1	1	1	1	1	1	1	1
ESC_HA3687AA_AS	393390	5141231	103	1	1	1	1	1	1	1	1	1	1	1	1	1
ESC_HA3742AA_AS	195924	5298737	133	1	1	1	1	1	1	1	1	1	1	1	1	1
ESC_HA3744AA_AS	214557	5182238	159	1	1	1	1	1	1	1	1	1	1	1	1	1
ESC_HA3823AA_AS	291836	5198235	106	1	1	1	1	1	1	1	1	1	1	1	1	1
ESC_HA3824AA_AS	307543	5212295	120	1	1	1	1	1	1	1	1	1	1	1	1	1
ESC_HA3825AA_AS	362223	4899174	75	1	1	1	1	1	1	1	1	1	1	1	1	1
ESC_HA3826AA_AS	216679	5266932	96	1	1	1	1	1	1	1	1	1	1	1	1	1
ESC_HA3827AA_AS	314947	5105796	113	1	1	1	1	1	1	1	1	1	1	1	1	1
ESC_HA3828AA_AS	287924	5161593	103	1	1	1	1	1	1	1	1	1	1	1	1	1
ESC_HA3829AA_AS	240270	5113770	82	1	1	1	1	1	1	1	1	1	1	1	1	1
ESC_HA3830AA_AS	411849	5083580	90	1	1	1	1	1	1	1	1	1	1	1	1	1
ESC_HA3831AA_AS	345487	5102600	76	1	1	1	1	1	1	1	1	1	1	1	1	1
ESC_HA3832AA_AS	305560	5266491	99	1	1	1	1	1	1	1	1	1	1	1	1	1
ESC_HA3834AA_AS	292670	5063712	105	1	1	1	1	1	1	1	1	1	1	1	1	1
ESC_HA3835AA_AS	307448	5056113	80	1	1	1	1	1	1	1	1	1	1	1	1	1
ESC_HA3836AA_AS	192500	4982821	112	1	1	1	1	1	1	1	1	1	1	1	1	1
ESC_HA3837AA_AS	343089	5083272	81	1	1	1	1	1	1	1	1	1	1	1	1	1
ESC_HA3838AA_AS	396252	5069584	68	1	1	1	1	1	1	1	1	1	1	1	1	1
ESC_HA3839AA_AS	195507	5181657	259	1	1	1	1	1	1	1	1	1	1	1	1	1
ESC_HA3840AA_AS	174798	5140851	259	1	1	1	1	1	1	1	1	1	1	1	1	1
ESC_HA3841AA_AS	179291	5075007	244	1	1	1	1	1	1	1	1	1	1	1	1	1
ESC_HA3842AA_AS	202638	5154530	237	1	1	1	1	1	1	1	1	1	1	1	1	1
ESC_HA3843AA_AS	168581	5144502	173	1	1	1	1	1	1	1	1	1	1	1	1	1
ESC_HA3844AA_AS	151349	5265669	234	1	1	1	1	1	1	1	1	1	1	1	1	1
ESC_HA3845AA_AS	223592	5086398	199	1	1	1	1	1	1	1	1	1	1	1	1	1
ESC_HA3863AA_AS	176714	5106102	243	1	1	1	1	1	1	1	1	1	1	1	1	1
ESC_HA3864AA_AS	177253	5156967	258	1	1	1	1	1	1	1	1	1	1	1	1	1
ESC_HA4411AA_AS	138841	5286638	396	1	1	1	1	1	1	1	1	1	1	1	1	1
ESC_HA4985AA_AS	151665	5235579	282	1	1	1	1	1	1	1	1	1	1	1	1	1
ESC_HA4994AA_AS	174751	5013947	154	1	1	1	1	1	1	1	1	1	1	1	1	1
ESC_HA5005AA_AS	186766	5178688	250	1	1	1	1	1	1	1	1	1	1	1	1	1
ESC_HA5012AA_AS	173887	5151482	261	1	1	1	1	1	1	1	1	1	1	1	1	1
ESC_HA5025AA_AS	174746	5152144	200	1	1	1	1	1	1	1	1	1	1	1	1	1
ESC_HA5038AA_AS	143208	5300281	383	1	1	1	1	1	1	1	1	1	1	1	1	1
ESC_HA5052AA_AS	202638	5195865	260	1	1	1	1	1	1	1	1	1	1	1	1	1
ESC_HA5054AA_AS	174138	5243373	281	1	1	1	1	1	1	1	1	1	1	1	1	1
ESC_HA5057AA_AS	202610	5172688	331	1	1	1	1	1	1	1	1	1	1	1	1	1
ESC_HA5074AA_AS	168576	5096150	242	1	1	1	1	1	1	1	1	1	1	1	1	1
ESC_HA5084AA_AS	168581	5159676	155	1	1	1	1	1	1	1	1	1	1	1	1	1
ESC_HA5085AA_AS	214138	5264549	168	1	1	1	1	1	1	1	1	1	1	1	1	1
ESC_HA5095AA_AS	203028	5392874	196	1	1	1	1	1	1	1	1	1	1	1	1	1
ESC_HA5103AA_AS	203000	5113582	195	1	1	1	1	1	1	1	1	1	1	1	1	1
ESC_HA5107AA_AS	178928	5281453	206	1	1	1	1	1	1	1	1	1	1	1	1	1
ESC_HA5110AA_AS	311768	5179486	143	1	1	1	1	1	1	1	1	1	1	1	1	1
ESC_HA5115AA_AS	312166	5177359	141	1	1	1	1	1	1	1	1	1	1	1	1	1
ESC_HA5119AA_AS	322925	5162900	136	1	1	1	1	1	1	1	1	1	1	1	1	1
ESC_HA5128AA_AS	123695	5147036	172	1	1	1	1	1	1	1	1	1	1	1	1	1
ESC_HA5134AA_AS	223792	5276583	177	1	1	1	1	1	1	1	1	1	1	1	1	1
ESC_HA5163AA_AS	218658	5350644	278	1	1	1	1	1	1	1	1	1	1	1	1	1
ESC_HA5170AA_AS	287891	5045556	96	1	1	1	1	1	1	1	1	1	1	1	1	1
ESC_HA5218AA_AS	143016	4799059	114	1	1	1	1	1	1	1	1	1	1	1	1	1
ESC_HA5569AA_AS	202996	5177465	139	1	1	1	1	1	1	1	1	1	1	1	1	1
ESC_HA5588AA_AS	285705	5139258	171	1	1	1	1	1	1	1	1	1	1	1	1	0
ESC_HA5600AA_AS	219136	5040913	119	1	1	1	1	1	1	1	1	1	1	1	1	0
ESC_HA5653AA_AS	214082	5119593	123	1	1	1	1	1	1	1	1	1	1	1	1	0
ESC_HA5998AA_AS	250227	5100858	162	1	1	1	1	1	1	1	1	1	1	1	1	1
ESC_HA6019AA_AS	301349	4986632	105	1	1	1	1	1	1	1	1	1	1	1	1	1
ESC_HA6021AA_AS	220172	5111240	140	1	1	1	1	1	1	1	1	1	1	1	1	1
ESC_HA6326AA_AS	182582	5149970	148	1	1	1	1	1	1	1	1	1	1	1	1	1
ESC_HA6334AA_AS	197118	5159861	186	1	1	1	1	1	1	1	1	1	1	1	1	1
ESC_HA6340AA_AS	195700	4999648	130	1	1	1	1	1	1	1	1	1	1	1	1	1
ESC_HA6343AA_AS	223922	5337494	168	1	1	1	1	1	1	1	1	1	1	1	1	1
ESC_HA6407AA_AS	179484	5192993	161	1	1	1	1	1	1	1	1	1	1	1	1	1
ESC_HA6419AA_AS	164530	5142806	76	1	1	1	1	1	1	1	1	1	1	1	1	1
ESC_HA6581AA_AS	362572	5037528	78	1	1	1	1	1	1	1	1	1	1	1	1	1
ESC_HA6600AA_AS	203040	5147443	110	1	1	1	1	1	1	1	1	1	1	1	1	1
ESC_HA6809AA_AS	365846	5083839	106	1	1	1	1	1	1	1	1	1	1	1	1	1
ESC_HA6833AA_AS	195511	5245580	131	1	1	1	1	1	1	1	1	1	1	1	1	1
ESC_HA6847AA_AS	214121	5150059	118	1	1	1	1	1	1	1	1	1	1	1	1	1
ESC_HA6848AA_AS	287820	5036793	109	1	1	1	1	1	1	1	1	1	1	1	1	1
ESC_HA6854AA_AS	287838	5253664	114	1	1	1	1	1	1	1	1	1	1	1	1	1
ESC_HA6855AA_AS	363700	5035070	87	1	1	1	1	1	1	1	1	1	1	1	1	1
ESC_HA6856AA_AS	287694	5219058	120	1	1	1	1	1	1	1	1	1	1	1	1	1
ESC_HA6886AA_AS	282031	5197731	136	1	1	1	1	1	1	1	1	1	1	1	1	1
ESC_HA6893AA_AS	214114	5166392	101	1	1	1	1	1	1	1	1	1	1	1	1	1
ESC_HA6905AA_AS	342822	5034946	79	1	1	1	1	1	1	1	1	1	1	1	1	1
ESC_HA6916AA_AS	258412	5150664	104	1	1	1	1	1	1	1	1	1	1	1	1	1
ESC_HA6917AA_AS	325371	5302294	140	1	1	1	1	1	1	1	1	1	1	1	1	1
ESC_HA6924AA_AS	319612	5301409	133	1	1	1	1	1	1	1	1	1	1	1	1	1
ESC_HA6941AA_AS	287859	5138649	107	1	1	1	1	1	1	1	1	1	1	1	1	1
ESC_HA6946AA_AS	319908	5150654	117	1	1	1	1	1	1	1	1	1	1	1	1	1
ESC_HA6962AA_AS	295631	5141274	105	1	1	1	1	1	1	1	1	1	1	1	1	1
ESC_HA6964AA_AS	373248	5202027	105	1	1	1	1	1	1	1	1	1	1	1	1	1
ESC_HA6972AA_AS	336820	5143727	85	1	1	1	1	1	1	1	1	1	1	1	1	1
ESC_HA6976AA_AS	320606	5074893	78	1	1	1	1	1	1	1	1	1	1	1	1	1
ESC_HA6994AA_AS	205381	5210247	174	1	1	1	1	1	1	1	1	1	1	1	1	1
ESC_HA6997AA_AS	366023	5063922	110	1	1	1	1	1	1	1	1	1	1	1	1	1
ESC_HA7013AA_AS	343254	5095364	113	1	1	1	1	1	1	1	1	1	1	1	1	1
ESC_HA7014AA_AS	171749	5307311	164	1	1	1	1	1	1	1	1	1	1	1	1	1
ESC_HA7421AA_AS	36966	5248487	376	1	1	1	1	1	1	1	1	1	1	1	1	1
ESC_HA7575AA_AS	32701	5183947	360	1	1	1	1	1	1	1	1	1	1	1	1	1
ESC_HA7576AA_AS	54775	5006901	283	1	1	1	1	1	1	1	1	1	1	1	1	1
ESC_HA7578AA_AS	345525	5112359	112	1	1	1	1	1	1	1	1	1	1	1	1	1
ESC_HA7958AA_AS	142977	5267047	125	1	1	1	1	1	1	1	1	1	1	1	1	1
ESC_HA7974AA_AS	165365	5343271	156	1	1	1	1	1	1	1	1	1	1	1	1	1
ESC_HA7997AA_AS	277884	5027601	126	1	1	1	1	1	1	1	1	1	1	1	1	1
ESC_HA8266AA_AS	133003	5258189	131	1	1	1	1	1	1	1	1	1	1	1	1	1
ESC_HA8358AA_AS	231149	4847565	78	1	1	1	1	1	1	1	1	1	1	1	1	1
ESC_HA8378AA_AS	232101	5087647	130	1	1	1	1	1	1	1	1	1	1	1	1	1
ESC_HA8490AA_AS	341128	4966374	62	1	1	1	1	1	1	1	1	1	1	1	1	1
ESC_HA8525AA_AS	181847	5115585	80	1	1	1	1	1	1	1	1	1	1	1	1	1
ESC_HA8640AA_AS	332209	5094349	83	1	1	1	1	1	1	1	1	1	1	1	1	1
ESC_HA8655AA_AS	177884	5113783	162	1	1	1	1	1	1	1	1	1	1	1	1	1
ESC_HA8664AA_AS	219639	5049015	82	1	1	1	1	1	1	1	1	1	1	1	1	1
ESC_HA8665AA_AS	306994	5182043	98	1	1	1	1	1	1	1	1	1	1	1	1	1
ESC_HA8720AA_AS	287719	5276560	107	1	1	1	1	1	1	1	1	1	1	1	1	1
ESC_HA9021AA_AS	203061	5126958	145	1	1	1	1	1	1	1	1	1	1	1	1	1
ESC_HA9087AA_AS	223575	5262277	169	1	1	1	1	1	1	1	1	1	1	1	1	1
ESC_HA9226AA_AS	226289	4993234	73	1	1	1	1	1	1	1	1	1	1	1	1	1
ESC_IA0484AA_AS	67024	5222193	284	1	1	1	1	1	1	1	1	1	1	1	1	1
ESC_IA0485AA_AS	70017	5190163	192	1	1	1	1	1	1	1	1	1	1	1	1	1
ESC_IA0486AA_AS	123626	5077006	196	1	1	1	1	1	1	1	1	1	1	1	1	1
ESC_IA0487AA_AS	97551	5058689	178	1	1	1	1	1	1	1	1	1	1	1	1	1
ESC_IA0488AA_AS	152582	5239170	189	1	1	1	1	1	1	1	1	1	1	1	1	1
ESC_IA0489AA_AS	100235	5250583	236	1	1	1	1	1	1	1	1	1	1	1	1	1
ESC_IA0490AA_AS	113869	4996496	181	1	1	1	1	1	1	1	1	1	1	1	1	1
ESC_IA0491AA_AS	68029	5279090	284	1	1	1	1	1	1	1	1	1	1	1	1	1
ESC_IA0492AA_AS	84654	5149287	143	1	1	1	1	1	1	1	1	1	1	1	1	1
ESC_IA0493AA_AS	108494	5114999	166	1	1	1	1	1	1	1	1	1	1	1	1	1
ESC_IA0494AA_AS	43280	4990842	294	1	1	1	1	1	1	1	1	1	1	1	1	1
ESC_IA0495AA_AS	97643	5255629	211	1	1	1	1	1	1	1	1	1	1	1	1	1
ESC_IA0496AA_AS	76777	5127843	240	1	1	1	1	1	1	1	1	1	1	1	1	1
ESC_IA0497AA_AS	50017	5225704	284	1	1	1	1	1	1	1	1	1	1	1	1	1
ESC_IA0498AA_AS	157378	5265593	155	1	1	1	1	1	1	1	1	1	1	1	1	1
ESC_IA0511AA_AS	72139	5061177	198	1	1	1	1	1	1	1	1	1	1	1	1	1
ESC_IA0528AA_AS	49768	5126962	259	1	1	1	1	1	1	1	1	1	1	1	1	1
ESC_IA0529AA_AS	106601	5127378	182	1	1	1	1	1	1	1	1	1	1	1	1	1
ESC_IA0530AA_AS	49937	5125944	228	1	1	1	1	1	1	1	1	1	1	1	1	1
ESC_IA0531AA_AS	121826	5346798	179	1	1	1	1	1	1	1	1	1	1	1	1	1
ESC_IA0532AA_AS	113567	5280891	172	1	1	1	1	1	1	1	1	1	1	1	1	1
ESC_IA0533AA_AS	67624	5149005	207	1	1	1	1	1	1	1	1	1	1	1	1	1
ESC_IA0534AA_AS	186630	5012630	127	1	1	1	1	1	1	1	1	1	1	1	1	1
ESC_IA0535AA_AS	109634	5120661	148	1	1	1	1	1	1	1	1	1	1	1	1	1
ESC_IA0536AA_AS	169407	5036218	122	1	1	1	1	1	1	1	1	1	1	1	1	1
ESC_IA0537AA_AS	45016	5152405	244	1	1	1	1	1	1	1	1	1	1	1	1	1
ESC_IA0538AA_AS	82279	5093018	191	1	1	1	1	1	1	1	1	1	1	1	1	1
ESC_IA0539AA_AS	65606	5319892	236	1	1	1	1	1	1	1	1	1	1	1	1	1
ESC_IA0540AA_AS	161467	5082048	132	1	1	1	1	1	1	1	1	1	1	1	1	1
ESC_IA0541AA_AS	69762	5148039	180	1	1	1	1	1	1	1	1	1	1	1	1	1
ESC_IA0542AA_AS	84094	5015457	175	1	1	1	1	1	1	1	1	1	1	1	1	1
ESC_IA0543AA_AS	69309	5272734	216	1	1	1	1	1	1	1	1	1	1	1	1	1
ESC_IA0544AA_AS	94491	5198182	249	1	1	1	1	1	1	1	1	1	1	1	1	1
ESC_IA0545AA_AS	42821	5253971	294	1	1	1	1	1	1	1	1	1	1	1	1	1
ESC_IA0546AA_AS	126986	5038224	188	1	1	1	1	1	1	1	0	1	1	1	1	1
ESC_IA0547AA_AS	55702	5231756	267	1	1	1	1	1	1	1	1	1	1	1	1	1
ESC_IA0548AA_AS	124655	5273609	160	1	1	1	1	1	1	1	1	1	1	1	1	1
ESC_IA0549AA_AS	124566	5151761	144	1	1	1	1	1	1	1	1	1	1	1	1	1
ESC_IA0550AA_AS	80365	5088812	215	1	1	1	1	1	1	1	1	1	1	1	1	1
ESC_IA0551AA_AS	39800	5201808	382	1	1	1	1	1	1	1	1	1	1	1	1	1
ESC_IA0552AA_AS	66956	5223386	228	1	1	1	1	1	1	1	1	1	1	1	1	1
ESC_IA0553AA_AS	125273	5277739	144	1	1	1	1	1	1	1	1	1	1	1	1	1
ESC_IA0769AA_AS	243048	5118141	107	1	1	1	1	1	1	1	1	1	1	1	1	1
ESC_IA0781AA_AS	233618	5226578	150	1	1	1	1	1	1	1	1	1	1	1	1	1
ESC_IA0806AA_AS	252798	5105219	108	1	1	1	1	1	1	1	1	1	1	1	1	1
ESC_IA2224AA_AS	231444	5108648	136	1	1	1	1	1	1	1	1	1	1	1	1	1
ESC_IA2227AA_AS	171019	5123391	205	1	1	1	1	1	1	1	1	1	1	1	1	1
ESC_IA2228AA_AS	237007	5190433	136	1	1	1	1	1	1	1	1	1	1	1	1	1
ESC_IA2234AA_AS	137351	5108160	128	1	1	1	1	1	1	1	1	1	1	1	1	1
ESC_IA2235AA_AS	172341	5367823	165	1	1	1	1	1	1	1	1	1	1	1	1	1
ESC_IA2238AA_AS	182877	5132705	137	1	1	1	1	1	1	1	1	1	1	1	1	1
ESC_IA2240AA_AS	266065	5166672	212	1	1	1	1	1	1	1	1	1	1	1	1	1
ESC_IA2242AA_AS	202678	5184851	136	1	1	1	1	1	1	1	1	1	1	1	1	1
ESC_IA2248AA_AS	257876	5170227	132	1	1	1	1	1	1	1	1	1	1	1	1	1
ESC_IA2255AA_AS	179194	5312938	152	1	1	1	1	1	1	1	1	1	1	1	1	1
ESC_IA2260AA_AS	203043	5168918	191	1	1	1	1	1	1	1	1	1	1	1	1	1
ESC_IA2265AA_AS	203292	5094628	146	1	1	1	1	1	1	1	1	1	1	1	1	1
ESC_IA2279AA_AS	223786	5181125	177	1	1	1	1	1	1	1	1	1	1	1	1	1
ESC_IA2280AA_AS	278664	5073991	109	1	1	1	1	1	1	1	1	1	1	1	1	1
ESC_IA3913AA_AS	202615	5127360	108	1	1	1	1	1	1	1	1	1	1	1	1	1
ESC_IA3941AA_AS	202689	5267245	147	1	1	1	1	1	1	1	1	1	1	1	1	1
ESC_IA3973AA_AS	169407	5284567	170	1	1	1	1	1	1	1	1	1	1	1	1	1
ESC_IA4173AA_AS	169407	5284040	152	1	1	1	1	1	1	1	1	1	1	1	1	1
ESC_IA4174AA_AS	240300	5193797	97	1	1	1	1	1	1	1	1	1	1	1	1	1
ESC_IA4625AA_AS	240273	5195049	94	1	1	1	1	1	1	1	1	1	1	1	1	1
ESC_IA4714AA_AS	240274	5191420	93	1	1	1	1	1	1	1	1	1	1	1	1	1
ESC_IA7096AA_AS	345493	5188053	84	1	1	1	1	1	1	1	1	1	1	1	1	1
ESC_IA7500AA_AS	176694	5348172	157	1	1	1	1	1	1	1	1	1	1	1	1	1
ESC_IA7964AA_AS	132748	5011449	153	1	1	1	1	1	1	1	1	1	1	1	1	1
ESC_IA8698AA_AS	280555	5138037	167	1	1	1	1	1	1	1	1	1	1	1	1	1
ESC_IA8881AA_AS	209352	5343173	244	1	1	1	1	1	1	1	1	1	1	1	1	1
ESC_IA9068AA_AS	215251	5144473	120	1	1	1	1	1	1	1	1	1	1	1	1	1
ESC_IA9307AA_AS	270102	5033609	94	1	1	1	1	1	1	1	1	1	1	1	1	1
ESC_IA9360AA_AS	271756	5133257	102	1	1	1	1	1	1	1	1	1	1	1	1	1
ESC_IA9388AA_AS	320277	5292357	120	1	1	1	1	1	1	1	1	1	1	1	1	1
ESC_IA9739AA_AS	280099	5252694	142	1	1	1	1	1	1	1	1	1	1	1	1	1
ESC_IA9740AA_AS	285306	5256197	143	1	1	1	1	1	1	1	1	1	1	1	1	1
ESC_IA9741AA_AS	280273	5243166	139	1	1	1	1	1	1	1	1	1	1	1	1	1
ESC_IA9867AA_AS	360369	5056883	119	1	1	1	1	1	1	1	1	1	1	1	1	1
ESC_JA0546AA_AS	340861	5150559	111	1	1	1	1	1	1	1	1	1	1	1	1	1
ESC_JA0575AA_AS	319550	5245929	139	1	1	1	1	1	1	1	1	1	1	1	1	1
ESC_JA0717AA_AS	287377	5256140	145	1	1	1	1	1	1	1	1	1	1	1	1	1
ESC_JA3517AA_AS	170772	5167064	124	1	1	1	1	1	1	1	1	1	1	1	1	1
ESC_JA3857AA_AS	169204	5095317	159	1	1	1	1	1	1	1	1	1	1	1	1	1
ESC_JA4021AA_AS	169192	5110968	154	1	1	1	1	1	1	1	1	1	1	1	1	1
ESC_JA4657AA_AS	185131	5139132	138	1	1	1	1	1	1	1	1	1	1	1	1	1
ESC_JA5144AA_AS	268170	5163348	135	1	1	1	1	1	1	1	1	1	1	1	1	1
ESC_JA5152AA_AS	331246	5140243	125	1	1	1	1	1	1	1	1	1	1	1	1	1
ESC_JA5164AA_AS	214672	5152983	159	1	1	1	1	1	1	1	1	1	1	1	1	1
ESC_JA5179AA_AS	301282	5301582	136	1	1	1	1	1	1	1	1	1	1	1	1	1
ESC_JA5180AA_AS	287689	5192225	123	1	1	1	1	1	1	1	1	1	1	1	1	1
ESC_JA5181AA_AS	345483	5053657	89	1	1	1	1	1	1	1	1	1	1	1	1	1
ESC_JA5194AA_AS	320277	5251373	108	1	1	1	1	1	1	1	1	1	1	1	1	1
ESC_JA5216AA_AS	255310	5176344	126	1	1	1	1	1	1	1	1	1	1	1	1	1
ESC_JA5228AA_AS	342095	5214016	105	1	1	1	1	1	1	1	1	1	1	1	1	1
ESC_JA5238AA_AS	220016	5367233	225	1	1	1	1	1	1	1	1	1	1	1	1	1
ESC_JA5244AA_AS	366070	5056985	72	1	1	1	1	1	1	1	1	1	1	1	1	1
ESC_JA5262AA_AS	220016	5349470	218	1	1	1	1	1	1	1	1	1	1	1	1	1
ESC_JA5551AA_AS	372013	5022214	60	1	1	1	1	1	1	1	1	1	1	1	1	1
ESC_JA5600AA_AS	372037	5016099	97	1	1	1	1	1	1	1	1	1	1	1	1	1
ESC_JA5613AA_AS	345537	5111626	102	1	1	1	1	1	1	1	1	1	1	1	1	1
ESC_JA7670AA_AS	199890	5178071	142	1	1	1	1	1	1	1	1	1	1	1	1	1
ESC_JA8033AA_AS	362404	5174648	140	1	1	1	1	1	1	1	1	1	1	1	1	1
ESC_KA0042AA_AS	354707	5168356	135	1	1	1	1	1	1	1	1	1	1	1	1	1
ESC_KA2049AA_AS	57105	5098220	245	1	1	1	1	1	1	1	1	1	1	1	1	1
ESC_KA2799AA_AS	214076	5043303	132	1	1	1	1	1	1	1	1	1	1	1	1	1
ESC_KA7823AA_AS	NaN	NaN	NaN	1	1	1	1	1	1	1	1	1	1	1	1	1
ESC_KA8875AA_AS	362223	5164706	102	1	1	1	1	1	1	1	1	1	1	1	1	1
ESC_KA9322AA_AS	270466	5129015	81	1	1	1	1	1	1	1	1	1	1	1	1	1
ESC_KA9323AA_AS	202689	5099699	112	1	1	1	1	1	1	1	1	1	1	1	1	1
ESC_KA9647AA_AS	345483	5250479	104	1	1	1	1	1	1	1	1	1	1	1	1	1
ESC_LA0045AA_AS	214663	5258103	116	1	1	1	1	1	1	1	1	1	1	1	1	1
ESC_LA0046AA_AS	223066	5372688	146	1	1	1	1	1	1	1	1	1	1	1	1	1
ESC_LA0303AA_AS	193252	5208380	98	1	1	1	1	1	1	1	1	1	1	1	1	1
ESC_LA0304AA_AS	213457	5209604	108	1	1	1	1	1	1	1	1	1	1	1	1	1
ESC_LA0345AA_AS	157478	5227610	155	1	1	1	1	1	1	1	1	1	1	1	1	1
ESC_LA0389AA_AS	268740	5262717	104	1	1	1	1	1	1	1	1	1	1	1	1	1
ESC_LA0390AA_AS	161267	5232439	155	1	1	1	1	1	1	1	1	1	1	1	1	1
ESC_LA0484AA_AS	161267	5232655	159	1	1	1	1	1	1	1	1	1	1	1	1	1
ESC_LA0756AA_AS	193315	5195782	146	1	1	1	1	1	1	1	1	1	1	1	1	1
ESC_LA0795AA_AS	219436	5276072	95	1	1	1	1	1	1	1	1	1	1	1	1	1
ESC_LA0796AA_AS	219207	5322426	109	1	1	1	1	1	1	1	1	1	1	1	1	1
ESC_LA1019AA_AS	218066	5334376	119	1	1	1	1	1	1	1	1	1	1	1	1	1
ESC_LA1226AA_AS	233942	5331550	117	1	1	1	1	1	1	1	1	1	1	1	1	1
ESC_LA2572AA_AS	64200	5144629	270	1	1	1	1	1	1	1	1	1	1	1	1	1
ESC_LA2599AA_AS	111476	4986971	106	1	1	1	1	1	1	1	1	1	1	1	1	1
ESC_LA2637AA_AS	38483	5106953	289	1	1	1	1	1	1	1	1	1	1	1	1	1
ESC_LA2642AA_AS	122879	4998089	203	1	1	1	1	1	1	1	1	1	1	1	1	1
ESC_LA2643AA_AS	267358	5012294	95	1	1	1	1	1	1	1	1	1	1	1	1	1
ESC_LA2651AA_AS	348825	5064406	112	1	1	1	1	1	1	1	1	1	1	1	1	1
ESC_LA2675AA_AS	216284	5288154	137	1	1	1	1	1	1	1	1	1	1	1	1	1
ESC_LA2679AA_AS	218685	5243829	125	1	1	1	1	1	1	1	1	1	1	1	1	1
ESC_LA2680AA_AS	287227	5295160	119	1	1	1	1	1	1	1	1	1	1	1	1	1
ESC_LA2681AA_AS	202661	4953907	77	1	1	1	1	1	1	1	1	1	1	1	1	1
ESC_LA2705AA_AS	203047	5207559	140	1	1	1	1	1	1	1	1	1	1	1	1	1
ESC_LA2718AA_AS	164437	5208101	142	1	1	1	1	1	1	1	1	1	1	1	1	1
ESC_LA2727AA_AS	213682	5276514	114	1	1	1	1	1	1	1	1	1	1	1	1	1
ESC_LA2730AA_AS	238578	5284831	114	1	1	1	1	1	1	1	1	1	1	1	1	1
ESC_LA2735AA_AS	185592	5310606	211	1	1	1	1	1	1	1	1	1	1	1	1	1
ESC_LA2750AA_AS	203045	5259604	172	1	1	1	1	1	1	1	1	1	1	1	1	1
ESC_LA2764AA_AS	214121	5317314	125	1	1	1	1	1	1	1	1	1	1	1	1	1
ESC_LA2770AA_AS	214118	5287521	117	1	1	1	1	1	1	1	1	1	1	1	1	1
ESC_LA2773AA_AS	268699	5230777	126	1	1	1	1	1	1	1	1	1	1	1	1	1
ESC_LA2792AA_AS	203048	5338067	150	1	1	1	1	1	1	1	1	1	1	1	1	1
ESC_LA2802AA_AS	245313	5261426	112	1	1	1	1	1	1	1	1	1	1	1	1	1
ESC_LA2841AA_AS	224910	5266750	134	1	1	1	1	1	1	1	1	1	1	1	1	1
ESC_LA2845AA_AS	267848	5270743	117	1	1	1	1	1	1	1	1	1	1	1	1	1
ESC_LA2863AA_AS	214122	5347134	147	1	1	1	1	1	1	1	1	1	1	1	1	1
ESC_LA2884AA_AS	270701	5235673	134	1	1	1	1	1	1	1	1	1	1	1	1	1
ESC_LA2899AA_AS	211465	5196304	173	1	1	1	1	1	1	1	1	1	1	1	1	1
ESC_LA2922AA_AS	185889	5367054	165	1	1	1	1	1	1	1	1	1	1	1	1	1
ESC_LA2951AA_AS	162586	5345018	169	1	1	1	1	1	1	1	1	1	1	1	1	1
ESC_LA2957AA_AS	237610	5348260	115	1	1	1	1	1	1	1	1	1	1	1	1	1
ESC_LA2958AA_AS	230561	5365522	161	1	1	1	1	1	1	1	1	1	1	1	1	1
ESC_LA2965AA_AS	233864	5207989	112	1	1	1	1	1	1	1	0	1	1	1	1	0
ESC_LA2986AA_AS	219852	5207731	171	1	1	1	1	1	1	1	1	1	1	1	1	1
ESC_LA4533AA_AS	242830	5326296	153	1	1	1	1	1	1	1	1	1	1	1	1	1
ESC_LA5893AA_AS	266912	5199533	122	1	1	1	1	1	1	1	1	1	1	1	1	1
ESC_MA0228AA_AS	214121	5267267	128	1	1	1	1	1	1	1	1	1	1	1	1	1
ESC_MA0229AA_AS	287458	5286818	107	1	1	1	1	1	1	1	1	1	1	1	1	1
ESC_MA0231AA_AS	203047	5345639	170	1	1	1	1	1	1	1	1	1	1	1	1	1
ESC_MA0242AA_AS	202612	5059951	185	1	1	1	1	1	1	1	1	1	1	1	1	1
ESC_MA0255AA_AS	155812	5121261	129	1	1	1	1	1	1	1	1	1	1	1	1	1
ESC_MA0310AA_AS	223140	5246206	162	1	1	1	1	1	1	1	1	1	1	1	1	1
ESC_MA0311AA_AS	256125	5259795	119	1	1	1	1	1	1	1	1	1	1	1	1	1
ESC_MA0313AA_AS	214119	5256682	155	1	1	1	1	1	1	1	1	1	1	1	1	1
ESC_MA1710AA_AS	227522	5227961	98	1	1	1	1	1	1	1	1	1	1	1	1	1
ESC_MA2750AA_AS	227891	5245799	108	1	1	1	1	1	1	1	1	1	1	1	1	1
ESC_MA2763AA_AS	225038	5228843	117	1	1	1	1	1	1	1	1	1	1	1	1	1
ESC_MA2771AA_AS	180385	5230948	114	1	1	1	1	1	1	1	1	1	1	1	1	1
ESC_MA2792AA_AS	182701	5229943	117	1	1	1	1	1	1	1	1	1	1	1	1	1
ESC_MA2805AA_AS	148491	5047910	143	1	1	1	1	1	1	1	1	1	1	1	1	1
ESC_MA3065AA_AS	231064	5264332	102	1	1	1	1	1	1	1	1	1	1	1	1	1
ESC_MA3635AA_AS	169256	5356189	156	1	1	1	1	1	1	1	1	1	1	1	1	1
ESC_NA2776AA_AS	174182	5099798	132	1	1	1	1	1	1	1	1	1	1	1	1	1
ESC_NA2789AA_AS	304048	5025759	77	1	1	1	1	1	1	1	1	1	1	1	1	1
ESC_NA2791AA_AS	299485	5026793	83	1	1	1	1	1	1	1	1	1	1	1	1	1
ESC_NA2793AA_AS	148663	5183890	114	1	1	1	1	1	1	1	1	1	1	1	1	1
ESC_NA2799AA_AS	203848	5096640	146	1	1	1	1	1	1	1	1	1	1	1	1	1
ESC_NA2853AA_AS	373034	4935577	53	1	1	1	1	1	1	1	1	1	1	1	1	1
ESC_NA2867AA_AS	335685	5094111	106	1	1	1	1	1	1	1	1	1	1	1	1	1
ESC_NA2871AA_AS	392053	5016060	76	1	1	1	1	1	1	1	1	1	1	1	1	1
ESC_NA2936AA_AS	202690	5125666	139	1	1	1	1	1	1	1	1	1	1	1	1	1
ESC_NA2953AA_AS	190425	5072531	108	1	1	1	1	1	1	1	1	1	1	1	1	1
ESC_NA2978AA_AS	202969	5231401	101	1	1	1	1	1	1	1	1	1	1	1	1	1
ESC_NA2980AA_AS	333021	4891033	47	1	1	1	1	1	1	1	1	1	1	1	1	1
ESC_NA2981AA_AS	303052	5072680	96	1	1	1	1	1	1	1	1	1	1	1	1	1
ESC_NA2992AA_AS	260263	5023112	82	1	1	1	1	1	1	1	1	1	1	1	1	1
ESC_NA7801AA_AS	237270	5071682	105	1	1	1	1	1	1	1	1	1	1	1	1	1
ESC_NA7915AA_AS	220131	5328829	146	1	1	1	1	1	1	1	1	1	1	1	1	1
ESC_NA7947AA_AS	295918	5033397	73	1	1	1	1	1	1	1	1	1	1	1	1	1
ESC_NA7950AA_AS	287720	5192452	108	1	1	1	1	1	1	1	1	1	1	1	1	1
ESC_NA7975AA_AS	236393	5350216	165	1	1	1	1	1	1	1	1	1	1	1	1	1
ESC_NA8012AA_AS	281042	5239318	100	1	1	1	1	1	1	1	1	1	1	1	1	1
ESC_NA8267AA_AS	287922	5272005	139	1	1	1	1	1	1	1	1	1	1	1	1	1
ESC_NA8343AA_AS	301290	4935656	84	1	1	1	1	1	1	1	1	1	1	1	1	1
ESC_NA8353AA_AS	132984	5283739	200	1	1	1	1	1	1	1	1	1	1	1	1	1
ESC_NA8355AA_AS	205333	5103758	136	1	1	1	1	1	1	1	1	1	1	1	1	1
ESC_NA8360AA_AS	215410	5092172	124	1	1	1	1	1	1	1	1	1	1	1	1	1
ESC_NA8361AA_AS	345609	4986456	79	1	1	1	1	1	1	1	1	1	1	1	1	1
ESC_NA8366AA_AS	278128	5180861	162	1	1	1	1	1	1	1	1	1	1	1	1	1
ESC_NA8367AA_AS	205330	5181224	135	1	1	1	1	1	1	1	1	1	1	1	1	1
ESC_NA8368AA_AS	311369	4895461	88	1	1	1	1	1	1	1	1	1	1	1	1	1
ESC_NA8719AA_AS	372487	5135544	98	1	1	1	1	1	1	1	1	1	1	1	1	1
ESC_NA8836AA_AS	231197	5180673	116	1	1	1	1	1	1	1	1	1	1	1	1	1
ESC_NA9152AA_AS	219613	5347136	176	1	1	1	1	1	1	1	1	1	1	1	1	1
ESC_PA2389AA_AS	360230	5174809	88	1	1	1	1	1	1	1	1	1	1	1	1	1
ESC_PA8339AA_AS	322717	5163555	71	1	1	1	1	1	1	1	1	1	1	1	1	1
ESC_PA8341AA_AS	287121	5078799	112	1	1	1	1	1	1	1	1	1	1	1	1	1
ESC_PA8612AA_AS	330879	5073571	105	1	1	1	1	1	1	1	1	1	1	1	1	1
ESC_PA8825AA_AS	281233	5104407	84	1	1	1	1	1	1	1	1	1	1	1	1	1
ESC_PA8826AA_AS	287315	5176874	91	1	1	1	1	1	1	1	1	1	1	1	1	1
ESC_PA8834AA_AS	287783	5178199	99	1	1	1	1	1	1	1	1	1	1	1	1	1
ESC_PA9280AA_AS	245577	5101422	98	1	1	1	1	1	1	1	1	1	1	1	1	1
ESC_QA0060AA_AS	164703	5176471	136	1	1	1	1	1	1	1	1	1	1	1	1	1

## Sheet: ST95
Assembly barcode	N50	Length	Contig Number(>=200 bp)	TssA	TssB	TssC	TssD	TssE	TssF	TssG	TssH	TssI	TssJ	TssK	TssL	TssM
ESC_AA7874AA_AS	204747	5167210	208	1	1	1	1	1	1	1	1	1	1	1	1	1
ESC_AA7936AA_AS	287089	5248235	130	1	1	1	1	1	1	1	1	1	1	1	1	1
ESC_AA7971AA_AS	132313	5296304	172	1	1	1	1	1	1	1	1	1	1	1	1	1
ESC_AA7981AA_AS	204022	5108437	72	1	1	1	1	1	1	1	1	1	1	1	1	1
ESC_AA8152AA_AS	221596	5195344	85	1	1	1	1	1	1	1	1	1	1	1	1	1
ESC_AA8225AA_AS	178328	5124310	100	1	1	1	1	1	1	1	1	1	1	1	1	1
ESC_AA8612AA_AS	220365	5212849	99	1	1	1	1	1	1	1	1	1	1	1	1	1
ESC_AA8798AA_AS	210263	5158636	108	1	1	1	1	1	1	1	1	1	1	1	1	1
ESC_AA9326AA_AS	139677	5162051	159	1	1	1	1	1	1	1	1	1	1	1	1	1
ESC_AA9388AA_AS	127883	5171259	124	1	1	1	1	1	1	1	1	1	1	1	1	1
ESC_AA9421AA_AS	252854	5236206	130	1	1	1	1	1	1	1	1	1	1	1	1	1
ESC_AA9673AA_AS	252842	5065149	94	1	1	1	1	1	1	1	1	1	1	1	1	1
ESC_AA9705AA_AS	174723	5105590	93	1	1	1	1	1	1	1	1	1	1	1	1	1
ESC_AA9833AA_AS	159525	5135051	139	1	1	1	1	1	1	1	1	1	1	1	1	1
ESC_BA0172AA_AS	226176	5191803	71	1	1	1	1	1	1	1	1	1	1	1	1	1
ESC_BA0306AA_AS	65272	5088984	164	1	1	1	1	1	1	1	1	1	1	1	1	1
ESC_BA0356AA_AS	180805	5108674	89	1	1	1	1	1	1	1	1	1	1	1	1	1
ESC_BA0370AA_AS	294089	4810951	87	1	1	1	1	1	1	1	1	1	1	1	1	1
ESC_BA0409AA_AS	204006	5324320	115	1	1	1	1	1	1	1	1	1	1	1	1	1
ESC_BA0596AA_AS	411768	5125850	94	1	1	1	1	1	1	1	1	1	1	1	1	1
ESC_BA0638AA_AS	100952	4967238	178	1	1	1	1	1	1	1	1	1	1	1	1	1
ESC_BA0967AA_AS	171592	4976243	107	1	1	1	1	1	1	1	1	1	1	1	1	1
ESC_BA0986AA_AS	229798	5030832	85	1	1	1	1	1	1	1	1	1	1	1	1	1
ESC_BA0992AA_AS	229460	5116201	85	1	1	1	1	1	1	1	1	1	1	1	1	1
ESC_BA1000AA_AS	181186	5064459	102	1	1	1	1	1	1	1	1	1	1	1	1	1
ESC_BA1051AA_AS	88825	5065356	178	1	1	1	1	1	1	1	1	1	1	1	1	1
ESC_BA1135AA_AS	174956	5113105	142	1	1	1	1	1	1	1	1	1	1	1	1	1
ESC_BA1205AA_AS	185937	5060984	98	1	1	1	1	1	1	1	1	1	1	1	1	1
ESC_BA1242AA_AS	175923	5131443	109	1	1	1	1	1	1	1	1	1	1	1	1	1
ESC_BA1330AA_AS	174739	5177177	153	1	1	1	1	1	1	1	1	1	1	1	1	1
ESC_BA1451AA_AS	203908	5102711	135	1	1	1	1	1	1	1	1	1	1	1	1	1
ESC_BA1459AA_AS	171578	5201717	118	1	1	1	1	1	1	1	1	1	1	1	1	1
ESC_BA1528AA_AS	154216	5311951	127	1	1	1	1	1	1	1	1	1	1	1	1	1
ESC_BA1683AA_AS	286193	5025537	78	1	1	1	1	1	1	1	1	1	1	1	1	1
ESC_BA1684AA_AS	225250	5027246	153	1	1	1	1	1	1	1	1	1	1	1	1	1
ESC_BA1730AA_AS	203502	5132446	117	1	1	1	1	1	1	1	1	1	1	1	1	1
ESC_BA1749AA_AS	261134	5191170	171	1	1	1	1	1	1	1	1	1	1	1	1	1
ESC_BA1789AA_AS	194201	5110115	135	1	1	1	1	1	1	1	1	1	1	1	1	1
ESC_BA2168AA_AS	262685	5027116	85	1	1	1	1	1	1	1	1	1	1	1	1	1
ESC_BA2267AA_AS	348608	5256780	118	1	1	1	1	1	1	1	1	1	1	1	1	1
ESC_BA2275AA_AS	262685	5033083	128	1	1	1	1	1	1	1	1	1	1	1	1	1
ESC_BA2329AA_AS	191094	5236140	248	1	1	1	1	1	1	1	1	1	1	1	1	1
ESC_BA2487AA_AS	182283	4959656	79	1	1	1	1	1	1	1	1	1	1	1	1	1
ESC_BA2493AA_AS	186535	5295487	178	1	1	1	1	1	1	1	1	1	1	1	1	1
ESC_BA2499AA_AS	246237	5127194	148	1	1	1	1	1	1	1	1	1	1	1	1	1
ESC_BA2538AA_AS	176237	5007332	93	1	1	1	1	1	1	1	1	1	1	1	1	1
ESC_BA2574AA_AS	412067	5060279	86	1	1	1	1	1	1	1	1	1	1	1	1	1
ESC_BA2663AA_AS	267959	5109614	79	1	1	1	1	1	1	1	1	1	1	1	1	1
ESC_BA2895AA_AS	175567	5131083	385	1	1	1	1	1	1	1	1	1	1	1	1	1
ESC_BA2951AA_AS	174187	5367883	221	1	1	1	1	1	1	1	1	1	1	1	1	1
ESC_BA2963AA_AS	188399	5139393	93	1	1	1	1	1	1	1	1	1	1	1	1	1
ESC_BA3011AA_AS	264142	5100296	104	1	1	1	1	1	1	1	1	1	1	1	1	1
ESC_BA3061AA_AS	504183	4912131	92	1	1	1	1	1	1	1	1	1	1	1	1	1
ESC_BA3134AA_AS	170672	5295546	209	1	1	1	1	1	1	1	1	1	1	1	1	1
ESC_BA3190AA_AS	269823	5075508	150	1	1	1	1	1	1	1	1	1	1	1	1	1
ESC_BA3227AA_AS	411791	5224331	80	1	1	1	1	1	1	1	1	1	1	1	1	1
ESC_BA3343AA_AS	236906	4977884	135	1	1	1	1	1	1	1	1	1	1	1	1	1
ESC_BA3624AA_AS	361553	5112832	90	1	1	1	1	1	1	1	1	1	1	1	1	1
ESC_BA3655AA_AS	358330	5182841	153	1	1	1	1	1	1	1	1	1	1	1	1	1
ESC_BA3690AA_AS	325654	5035005	82	1	1	1	1	1	1	1	1	1	1	1	1	1
ESC_BA3729AA_AS	178053	5350595	212	1	1	1	1	1	1	1	1	1	1	1	1	1
ESC_BA3733AA_AS	234975	5233736	193	1	1	1	1	1	1	1	1	1	1	1	1	1
ESC_BA3825AA_AS	262872	5104394	81	1	1	1	1	1	1	1	1	1	1	1	1	1
ESC_BA3857AA_AS	301860	5152476	151	1	1	1	1	1	1	1	1	1	1	1	1	1
ESC_BA3900AA_AS	268069	5083756	128	1	1	1	1	1	1	1	1	1	1	1	1	1
ESC_BA3948AA_AS	267935	5067172	124	1	1	1	1	1	1	1	1	1	1	1	1	1
ESC_BA3967AA_AS	267664	5011682	78	1	1	1	1	1	1	1	1	1	1	1	1	1
ESC_BA3990AA_AS	282690	5084392	88	1	1	1	1	1	1	1	1	1	1	1	1	1
ESC_BA4057AA_AS	298910	5239048	201	1	1	1	1	1	1	1	1	1	1	1	1	1
ESC_BA4108AA_AS	285600	5046717	72	1	1	1	1	1	1	1	1	1	1	1	1	1
ESC_BA4145AA_AS	262133	5264116	144	1	1	1	1	1	1	1	1	1	1	1	1	1
ESC_BA4201AA_AS	218491	5292812	138	1	1	1	1	1	1	1	1	1	1	1	1	1
ESC_BA4225AA_AS	203928	5178524	142	1	1	1	1	1	1	1	1	1	1	1	1	1
ESC_BA4270AA_AS	179144	5192593	153	1	1	1	1	1	1	1	1	1	1	1	1	1
ESC_BA4276AA_AS	294711	5232305	165	1	1	1	1	1	1	1	1	1	1	1	1	1
ESC_BA4316AA_AS	360242	5123174	104	1	1	1	1	1	1	1	1	1	1	1	1	1
ESC_BA4389AA_AS	192210	5000913	151	1	1	1	1	1	1	1	1	1	1	1	1	1
ESC_BA4608AA_AS	241268	5290203	135	1	1	1	1	1	1	1	1	1	1	1	1	1
ESC_BA4626AA_AS	325988	4842449	83	1	1	1	1	1	1	1	1	1	1	1	1	1
ESC_BA4677AA_AS	223655	5302366	238	1	1	1	1	1	1	1	1	1	1	1	1	1
ESC_BA4680AA_AS	295620	5124596	147	1	1	1	1	1	1	1	1	1	1	1	1	1
ESC_BA4688AA_AS	263881	5126575	77	1	1	1	1	1	1	1	1	1	1	1	1	1
ESC_BA4801AA_AS	166345	5214560	167	1	1	1	1	1	1	1	1	1	1	1	1	1
ESC_BA4975AA_AS	261039	5224971	181	1	1	1	1	1	1	1	1	1	1	1	1	1
ESC_BA5109AA_AS	263208	5154865	140	1	1	1	1	1	1	1	1	1	1	1	1	1
ESC_BA5182AA_AS	268900	4922823	43	1	1	1	1	1	1	1	1	1	1	1	1	1
ESC_BA5185AA_AS	263939	5342080	254	1	1	1	1	1	1	1	1	1	1	1	1	1
ESC_BA5240AA_AS	360242	5214676	79	1	1	1	1	1	1	1	1	1	1	1	1	1
ESC_BA5293AA_AS	267608	5248597	178	1	1	1	1	1	1	1	1	1	1	1	1	1
ESC_BA5303AA_AS	268693	5171768	172	1	1	1	1	1	1	1	1	1	1	1	1	1
ESC_BA5460AA_AS	242228	4991797	114	1	1	1	1	1	1	1	1	1	1	1	1	1
ESC_BA5503AA_AS	231629	5229690	161	1	1	1	1	1	1	1	1	1	1	1	1	1
ESC_BA5541AA_AS	268374	5178319	179	1	1	1	1	1	1	1	1	1	1	1	1	1
ESC_BA5565AA_AS	360233	5106573	87	1	1	1	1	1	1	1	1	1	1	1	1	1
ESC_BA5569AA_AS	361758	5112660	92	1	1	1	1	1	1	1	1	1	1	1	1	1
ESC_BA5709AA_AS	281679	5124785	106	1	1	1	1	1	1	1	1	1	1	1	1	1
ESC_BA5797AA_AS	265824	5046558	160	1	1	1	1	1	1	1	1	1	1	1	1	1
ESC_BA5870AA_AS	192279	5374778	183	1	1	1	1	1	1	1	1	1	1	1	1	1
ESC_BA5881AA_AS	177865	5486450	162	1	1	1	1	1	1	1	1	1	1	1	1	1
ESC_BA5915AA_AS	268633	5139096	160	1	1	1	1	1	1	1	1	1	1	1	1	1
ESC_BA6091AA_AS	268900	5289204	98	1	1	1	1	1	1	1	1	1	1	1	1	1
ESC_BA6136AA_AS	242471	4995809	122	1	1	1	1	1	1	1	1	1	1	1	1	1
ESC_BA6230AA_AS	286874	5198189	92	1	1	1	1	1	1	1	1	1	1	1	1	1
ESC_BA6237AA_AS	360169	5201403	90	1	1	1	1	1	1	1	1	1	1	1	1	1
ESC_BA6277AA_AS	360220	5074599	83	1	1	1	1	1	1	1	1	1	1	1	1	1
ESC_BA6278AA_AS	267645	5255466	145	1	1	1	1	1	1	1	1	1	1	1	1	1
ESC_BA6298AA_AS	237051	5234019	206	1	1	1	1	1	1	1	1	1	1	1	1	1
ESC_BA6503AA_AS	191806	5271174	190	1	1	1	1	1	1	1	1	1	1	1	1	1
ESC_BA6560AA_AS	203930	5321363	145	1	1	1	1	1	1	1	1	1	1	1	1	1
ESC_BA6604AA_AS	294232	5261800	137	1	1	1	1	1	1	1	1	1	1	1	1	1
ESC_BA6706AA_AS	203932	5177202	151	1	1	1	1	1	1	1	1	1	1	1	1	1
ESC_BA6731AA_AS	360223	5107211	84	1	1	1	1	1	1	1	1	1	1	1	1	1
ESC_BA6740AA_AS	273436	5209052	162	1	1	1	1	1	1	1	1	1	1	1	1	1
ESC_BA6791AA_AS	294232	5211425	133	1	1	1	1	1	1	1	1	1	1	1	1	1
ESC_BA6800AA_AS	207799	5106146	149	1	1	1	1	1	1	1	1	1	1	1	1	1
ESC_BA6904AA_AS	228132	4986922	104	1	1	1	1	1	1	1	1	1	1	1	1	1
ESC_BA6983AA_AS	281370	5215666	124	1	1	1	1	1	1	1	1	1	1	1	1	1
ESC_BA7139AA_AS	246874	5170707	122	1	1	1	1	1	1	1	1	1	1	1	1	1
ESC_BA7214AA_AS	262967	5028730	81	1	1	1	1	1	1	1	1	1	1	1	1	1
ESC_BA7324AA_AS	237025	5010881	160	1	1	1	1	1	1	1	1	1	1	1	1	1
ESC_BA7454AA_AS	264237	5185440	142	1	1	1	1	1	1	1	1	1	1	1	1	1
ESC_BA7524AA_AS	264011	5220709	220	1	1	1	1	1	1	1	1	1	1	1	1	1
ESC_BA7641AA_AS	358231	5208503	102	1	1	1	1	1	1	1	1	1	1	1	1	1
ESC_BA7642AA_AS	377813	5033676	70	1	1	1	1	1	1	1	1	1	1	1	1	1
ESC_BA7702AA_AS	267645	5261197	155	1	1	1	1	1	1	1	1	1	1	1	1	1
ESC_BA7761AA_AS	360382	5109047	81	1	1	1	1	1	1	1	1	1	1	1	1	1
ESC_BA7775AA_AS	235367	4972638	93	1	1	1	1	1	1	1	1	1	1	1	1	1
ESC_BA7830AA_AS	360170	5329951	175	1	1	1	1	1	1	1	1	1	1	1	1	1
ESC_BA8039AA_AS	285638	5135580	101	1	1	1	1	1	1	1	1	1	1	1	1	1
ESC_BA8050AA_AS	178053	5385615	209	1	1	1	1	1	1	1	1	1	1	1	1	1
ESC_BA8076AA_AS	348917	5218051	171	1	1	1	1	1	1	1	1	1	1	1	1	1
ESC_BA8085AA_AS	359922	5096239	70	1	1	1	1	1	1	1	1	1	1	1	1	1
ESC_BA8137AA_AS	264415	5115592	136	1	1	1	1	1	1	1	1	1	1	1	1	1
ESC_BA8190AA_AS	348771	5070481	131	1	1	1	1	1	1	1	1	1	1	1	1	1
ESC_BA8234AA_AS	340541	5096255	104	1	1	1	1	1	1	1	1	1	1	1	1	1
ESC_BA8258AA_AS	268643	5066476	146	1	1	1	1	1	1	1	1	1	1	1	1	1
ESC_BA8303AA_AS	166743	5363496	282	1	1	1	1	1	1	1	1	1	1	1	1	1
ESC_BA8374AA_AS	172401	5219472	251	1	1	1	1	1	1	1	1	1	1	1	1	1
ESC_BA8394AA_AS	267664	5081466	98	1	1	1	1	1	1	1	1	1	1	1	1	1
ESC_BA8445AA_AS	360184	5159848	113	1	1	1	1	1	1	1	1	1	1	1	1	1
ESC_BA8511AA_AS	360365	5144507	134	1	1	1	1	1	1	1	1	1	1	1	1	1
ESC_BA8553AA_AS	360242	5076260	86	1	1	1	1	1	1	1	1	1	1	1	1	1
ESC_BA8675AA_AS	267668	5117479	116	1	1	1	1	1	1	1	1	1	1	1	1	1
ESC_BA8710AA_AS	331911	5224382	87	1	1	1	1	1	1	1	1	1	1	1	1	1
ESC_BA8753AA_AS	198931	5342877	181	1	1	1	1	1	1	1	1	1	1	1	1	1
ESC_BA8793AA_AS	203932	5066657	188	1	1	1	1	1	1	1	1	1	1	1	1	1
ESC_BA8935AA_AS	246835	5148920	145	1	1	1	1	1	1	1	1	1	1	1	1	1
ESC_BA8984AA_AS	360175	5157491	84	1	1	1	1	1	1	1	1	1	1	1	1	1
ESC_BA9076AA_AS	229690	5117174	149	1	1	1	1	1	1	1	1	1	1	1	1	1
ESC_BA9082AA_AS	344891	5137574	128	1	1	1	1	1	1	1	1	1	1	1	1	1
ESC_BA9232AA_AS	237025	5075920	150	1	1	1	1	1	1	1	1	1	1	1	1	1
ESC_BA9257AA_AS	281657	5226486	138	1	1	1	1	1	1	1	1	1	1	1	1	1
ESC_BA9277AA_AS	285601	5290551	105	1	1	1	1	1	1	1	1	1	1	1	1	1
ESC_BA9427AA_AS	231629	5001041	152	1	1	1	1	1	1	1	1	1	1	1	1	1
ESC_BA9511AA_AS	267462	5298797	159	1	1	1	1	1	1	1	1	1	1	1	1	1
ESC_BA9656AA_AS	360228	5075099	87	1	1	1	1	1	1	1	1	1	1	1	1	1
ESC_BA9743AA_AS	563458	4867540	37	1	1	1	1	1	1	1	1	1	1	1	1	1
ESC_BA9776AA_AS	223548	5184396	141	1	1	1	1	1	1	1	1	1	1	1	1	1
ESC_BA9788AA_AS	282424	5222582	133	1	1	1	1	1	1	1	1	1	1	1	1	1
ESC_BA9973AA_AS	195740	5087264	140	1	1	1	1	1	1	1	1	1	1	1	1	1
ESC_CA0021AA_AS	262701	5203324	105	1	1	1	1	1	1	1	1	1	1	1	1	1
ESC_CA0185AA_AS	200630	5267768	172	1	1	1	1	1	1	1	1	1	1	1	1	1
ESC_CA0205AA_AS	296321	5149690	178	1	1	1	1	1	1	1	1	1	1	1	1	1
ESC_CA0253AA_AS	225408	5184530	142	1	1	1	1	1	1	1	1	1	1	1	1	1
ESC_CA0443AA_AS	273393	5040240	124	1	1	1	1	1	1	1	1	1	1	1	1	1
ESC_CA0584AA_AS	192210	5301710	224	1	1	1	1	1	1	1	1	1	1	1	1	1
ESC_CA0637AA_AS	270686	5189418	159	1	1	1	1	1	1	1	1	1	1	1	1	1
ESC_CA0677AA_AS	162027	5134628	161	1	1	1	1	1	1	1	1	1	1	1	1	1
ESC_CA0711AA_AS	236921	5118723	140	1	1	1	1	1	1	1	1	1	1	1	1	1
ESC_CA0894AA_AS	225408	4925318	121	1	1	1	1	1	1	1	1	1	1	1	1	1
ESC_CA0942AA_AS	225408	4911950	113	1	1	1	1	1	1	1	1	1	1	1	1	1
ESC_CA0987AA_AS	360262	5058897	96	1	1	1	1	1	1	1	1	1	1	1	1	1
ESC_CA1000AA_AS	238136	5282450	113	1	1	1	1	1	1	1	1	1	1	1	1	1
ESC_CA1059AA_AS	411894	5131813	115	1	1	1	1	1	1	1	1	1	1	1	1	1
ESC_CA1105AA_AS	203931	5267025	191	1	1	1	1	1	1	1	1	1	1	1	1	1
ESC_CA1134AA_AS	360181	5183574	101	1	1	1	1	1	1	1	1	1	1	1	1	1
ESC_CA1442AA_AS	236798	5039294	124	1	1	1	1	1	1	1	1	1	1	1	1	1
ESC_CA1525AA_AS	180595	4973644	119	1	1	1	1	1	1	1	1	1	1	1	1	1
ESC_CA1554AA_AS	268900	5250438	95	1	1	1	1	1	1	1	1	1	1	1	1	1
ESC_CA1599AA_AS	267493	5118745	100	1	1	1	1	1	1	1	1	1	1	1	1	1
ESC_CA1611AA_AS	222284	5504113	163	1	1	1	1	1	1	1	1	1	1	1	1	1
ESC_CA1657AA_AS	268924	5226179	182	1	1	1	1	1	1	1	1	1	1	1	1	1
ESC_CA1909AA_AS	282375	5153587	127	1	1	1	1	1	1	1	1	1	1	1	1	1
ESC_CA1931AA_AS	267242	5127708	118	1	1	1	1	1	1	1	1	1	1	1	1	1
ESC_CA1936AA_AS	282197	5184662	103	1	1	1	1	1	1	1	1	1	1	1	1	1
ESC_CA2031AA_AS	267569	5151006	165	1	1	1	1	1	1	1	1	0	1	1	1	1
ESC_CA2046AA_AS	232892	5126046	131	1	1	1	1	1	1	1	1	1	1	1	1	1
ESC_CA2085AA_AS	360147	5087972	99	1	1	1	1	1	1	1	1	1	1	1	1	1
ESC_CA2098AA_AS	281415	5168713	107	1	1	1	1	1	1	1	1	1	1	1	1	1
ESC_CA2128AA_AS	262701	5208971	169	1	1	1	1	1	1	1	1	1	1	1	1	0
ESC_CA2167AA_AS	310439	5261275	124	1	1	1	1	1	1	1	1	1	1	1	1	1
ESC_CA2193AA_AS	236464	5177344	134	1	1	1	1	1	1	1	1	1	1	1	1	1
ESC_CA2243AA_AS	231629	5051701	197	1	1	1	1	1	1	1	1	1	1	1	1	1
ESC_CA2277AA_AS	359413	5164116	102	1	1	1	1	1	1	1	1	1	1	1	1	1
ESC_CA2329AA_AS	194016	5124622	96	1	1	1	1	1	1	1	1	1	1	1	1	1
ESC_CA2392AA_AS	346212	5088360	85	1	1	1	1	1	1	1	1	1	1	1	1	1
ESC_CA2540AA_AS	237294	5026057	148	1	1	1	1	1	1	1	1	1	1	1	1	1
ESC_CA2547AA_AS	360175	5091754	96	1	1	1	1	1	1	1	1	1	1	1	1	1
ESC_CA2638AA_AS	281993	5173182	148	1	1	1	1	1	1	1	1	1	1	1	1	1
ESC_CA2654AA_AS	244145	5179464	106	1	1	1	1	1	1	1	1	1	1	1	1	1
ESC_CA2708AA_AS	267911	5234155	214	1	1	1	1	1	1	1	1	1	1	1	1	1
ESC_CA2713AA_AS	267911	5183202	202	1	1	1	1	1	1	1	1	1	1	1	1	1
ESC_CA2782AA_AS	267935	5049356	160	1	1	1	1	1	1	1	1	1	1	1	1	1
ESC_CA2823AA_AS	281232	5219260	113	1	1	1	1	1	1	1	1	1	1	1	1	1
ESC_CA2947AA_AS	203930	5165167	149	1	1	1	1	1	1	1	1	1	1	1	1	1
ESC_CA2986AA_AS	239591	5376020	211	1	1	1	1	1	1	1	1	1	1	1	1	1
ESC_CA3042AA_AS	267678	5016599	146	1	1	1	1	1	1	1	1	1	1	1	1	1
ESC_CA3054AA_AS	281399	5257379	136	1	1	1	1	1	1	1	1	1	1	1	1	1
ESC_CA3069AA_AS	352506	5139043	90	1	1	1	1	1	1	1	1	1	1	1	1	1
ESC_CA3085AA_AS	563740	5059780	80	1	1	1	1	1	1	1	1	1	1	1	1	1
ESC_CA3089AA_AS	256933	4910035	136	1	1	1	1	1	1	1	1	1	1	1	1	1
ESC_CA3176AA_AS	360491	5085118	56	1	1	1	1	1	1	1	1	1	1	1	1	1
ESC_CA3254AA_AS	360260	4964918	67	1	1	1	1	1	1	1	1	1	1	1	1	1
ESC_CA3320AA_AS	225408	5014065	147	1	1	1	1	1	1	1	1	1	1	1	1	1
ESC_CA3335AA_AS	264350	5025267	114	1	1	1	1	1	1	1	1	1	1	1	1	1
ESC_CA3510AA_AS	360325	5172896	99	1	1	1	1	1	1	1	1	1	1	1	1	1
ESC_CA3530AA_AS	347101	5025551	142	1	1	1	1	1	1	1	1	1	1	1	1	1
ESC_CA3553AA_AS	209496	5278758	211	1	1	1	1	1	1	1	1	1	1	1	1	1
ESC_CA3685AA_AS	257329	4976864	140	1	1	1	1	1	1	1	1	1	1	1	1	1
ESC_CA3698AA_AS	203930	5041330	106	1	1	1	1	1	1	1	1	1	1	1	1	1
ESC_CA3797AA_AS	238726	5248044	154	1	1	1	1	1	1	1	1	1	1	1	1	1
ESC_CA3927AA_AS	129172	5168959	258	1	1	1	1	1	1	1	1	1	1	1	1	1
ESC_CA3961AA_AS	200439	5133651	124	1	1	1	1	1	1	1	1	1	1	1	1	1
ESC_CA3966AA_AS	307677	5247156	183	1	1	1	1	1	1	1	1	1	1	1	1	1
ESC_CA4056AA_AS	189545	5010312	216	1	1	1	1	1	1	1	1	1	1	1	1	1
ESC_CA4075AA_AS	267670	5227828	236	1	1	1	1	1	1	1	1	1	1	1	1	1
ESC_CA4087AA_AS	267753	5167084	184	1	1	1	1	1	1	1	1	1	1	1	1	1
ESC_CA4164AA_AS	214649	5182473	174	1	1	1	1	1	1	1	1	1	1	1	1	1
ESC_CA4172AA_AS	174859	5034854	237	1	1	1	1	1	1	1	1	1	1	1	1	1
ESC_CA4192AA_AS	203926	5118048	183	1	1	1	1	1	1	1	1	1	1	1	1	1
ESC_CA4203AA_AS	175936	5190929	215	1	1	1	1	1	1	1	1	1	1	1	1	1
ESC_CA4205AA_AS	175296	5130201	156	1	1	1	1	1	1	1	1	1	1	1	1	1
ESC_CA4280AA_AS	30896	4942232	305	1	1	1	1	1	1	1	1	1	1	1	1	1
ESC_CA4416AA_AS	182256	5145852	198	1	1	1	1	1	1	1	1	1	1	1	1	1
ESC_CA4430AA_AS	225476	5126769	151	1	1	1	1	1	1	1	1	1	1	1	1	1
ESC_CA4457AA_AS	347188	5307280	205	1	1	1	1	1	1	1	1	1	1	1	1	1
ESC_CA4474AA_AS	186055	5131431	157	1	1	1	1	1	1	1	1	1	1	1	1	1
ESC_CA4506AA_AS	203930	5139769	136	1	1	1	1	1	1	1	1	1	1	1	1	1
ESC_CA4514AA_AS	174860	5058693	183	1	1	1	1	1	1	1	1	1	1	1	1	1
ESC_CA4651AA_AS	213121	5480016	296	1	1	1	1	1	1	1	1	1	1	1	1	1
ESC_CA4671AA_AS	203931	5092401	193	1	1	1	1	1	1	1	1	1	1	1	1	1
ESC_CA4679AA_AS	187437	5125943	180	1	1	1	1	1	1	1	1	1	1	1	1	1
ESC_CA4709AA_AS	174347	5489188	310	1	1	1	1	1	1	1	1	1	1	1	1	1
ESC_CA4749AA_AS	229488	5196008	183	1	1	1	1	1	1	1	1	1	1	1	1	1
ESC_CA4774AA_AS	192290	5116725	127	1	1	1	1	1	1	1	1	1	1	1	1	1
ESC_CA4792AA_AS	332141	5145239	150	1	1	1	1	1	1	1	1	1	1	1	1	1
ESC_CA4830AA_AS	267697	5212578	137	1	1	1	1	1	1	1	1	1	1	1	1	1
ESC_CA4835AA_AS	281332	5129825	151	1	1	1	1	1	1	1	1	1	1	1	1	1
ESC_CA4887AA_AS	192043	5286889	234	1	1	1	1	1	1	1	1	1	1	1	1	1
ESC_CA4893AA_AS	203935	5242278	195	1	1	1	1	1	1	1	1	1	1	1	1	1
ESC_CA4958AA_AS	267236	5255565	173	1	1	1	1	1	1	1	1	1	1	1	1	1
ESC_CA5088AA_AS	237060	5021669	166	1	1	1	1	1	1	1	1	1	1	1	1	1
ESC_CA5131AA_AS	141385	5257872	289	1	1	1	1	1	1	1	1	1	1	1	1	1
ESC_CA5222AA_AS	262736	5133139	112	1	1	1	1	1	1	1	1	1	1	1	1	1
ESC_CA5420AA_AS	58156	5159897	361	1	1	1	1	1	1	1	1	1	1	1	1	1
ESC_CA5467AA_AS	360253	5097537	107	1	1	1	1	1	1	1	1	1	1	1	1	1
ESC_CA5479AA_AS	114575	5280553	215	1	1	1	1	1	1	1	1	1	1	1	1	1
ESC_CA5538AA_AS	203925	5023355	167	1	1	1	1	1	1	1	1	1	1	1	1	1
ESC_CA5548AA_AS	285514	5102615	155	1	1	1	1	1	1	1	1	1	1	1	1	1
ESC_CA5584AA_AS	186576	5374515	277	1	1	1	1	1	1	1	1	1	1	1	1	1
ESC_CA5640AA_AS	174335	5532835	236	1	1	1	1	1	1	1	1	1	1	1	1	1
ESC_CA5697AA_AS	193277	5168228	138	1	1	1	1	1	1	1	1	1	1	1	1	1
ESC_CA5710AA_AS	192208	5194811	133	1	1	1	1	1	1	1	1	1	1	1	1	1
ESC_CA5852AA_AS	178707	5249048	149	1	1	1	1	1	1	1	1	1	1	1	1	1
ESC_CA5883AA_AS	265963	5067766	143	1	1	1	1	1	1	1	1	1	1	1	1	1
ESC_CA5916AA_AS	187314	5045230	170	1	1	1	1	1	1	1	1	1	1	1	1	1
ESC_CA5917AA_AS	266250	4989043	94	1	1	1	1	1	1	1	1	1	1	1	1	1
ESC_CA5933AA_AS	267675	5122170	92	1	1	1	1	1	1	1	1	1	1	1	1	1
ESC_CA6119AA_AS	279218	4984959	138	1	1	1	1	1	1	1	1	1	1	1	1	1
ESC_CA6132AA_AS	276948	4843367	119	1	1	1	1	1	1	1	1	1	1	1	1	1
ESC_CA6139AA_AS	191656	5070373	121	1	1	1	1	1	1	1	1	1	1	1	1	1
ESC_CA6171AA_AS	258300	5170191	104	1	1	1	1	1	1	1	1	1	1	1	1	1
ESC_CA6221AA_AS	563794	5141943	91	1	1	1	1	1	1	1	1	1	1	1	1	1
ESC_CA6245AA_AS	160697	5153446	162	1	1	1	1	1	1	1	1	1	1	1	1	1
ESC_CA6287AA_AS	282419	5101183	135	1	1	1	1	1	1	1	1	1	1	1	1	1
ESC_CA6295AA_AS	267671	5160993	98	1	1	1	1	1	1	1	1	1	1	1	1	1
ESC_CA6314AA_AS	269951	4970729	167	1	1	1	1	1	1	1	1	1	1	1	1	1
ESC_CA6334AA_AS	185943	5137684	161	1	1	1	1	1	1	1	1	1	1	1	1	1
ESC_CA6371AA_AS	189417	5111670	157	1	1	1	1	1	1	1	1	1	1	1	1	1
ESC_CA6692AA_AS	237069	5094307	190	1	1	1	1	1	1	1	1	1	1	1	1	1
ESC_CA6770AA_AS	246783	5203517	229	1	1	1	1	1	1	1	1	1	1	1	1	1
ESC_FA1638AA_AS	172170	5096663	121	1	1	1	1	1	1	1	1	1	1	1	1	1
ESC_FA6255AA_AS	173772	4917318	154	1	1	1	1	1	1	1	1	1	1	1	1	1
ESC_FA6906AA_AS	263572	5220148	222	1	1	1	1	1	1	1	1	1	1	1	1	1
ESC_FA6908AA_AS	186029	5172577	205	1	1	1	1	1	1	1	1	1	1	1	1	1
ESC_FA7190AA_AS	34114	5065668	280	1	1	1	1	1	1	1	1	1	1	1	1	1
ESC_FA7362AA_AS	NaN	NaN	NaN	1	1	1	1	1	1	1	1	1	1	1	1	1
ESC_FA7591AA_AS	267390	4983758	107	1	1	1	1	1	1	1	1	1	1	1	1	1
ESC_FA7723AA_AS	191693	5380115	134	1	1	1	1	1	1	1	1	1	1	1	1	1
ESC_FA8050AA_AS	268775	5184421	92	1	1	1	1	1	1	1	1	1	1	1	1	1
ESC_FA8299AA_AS	359701	5278766	53	1	1	1	1	1	1	1	1	1	1	1	1	1
ESC_FA8358AA_AS	44117	5275342	278	1	1	1	1	1	1	1	1	1	1	1	1	1
ESC_FA9514AA_AS	426888	5070214	46	1	1	1	1	1	1	1	1	1	1	1	1	1
ESC_FA9515AA_AS	217358	5208880	101	1	1	1	1	1	1	1	1	1	1	1	1	1
ESC_FA9693AA_AS	213254	5376769	133	1	1	1	1	1	1	1	1	1	1	1	1	1
ESC_FA9701AA_AS	141208	5490011	196	1	1	1	1	1	1	1	1	1	1	1	1	1
ESC_FA9957AA_AS	270062	5103565	97	1	1	1	1	1	1	1	1	1	1	1	1	1
ESC_GA0166AA_AS	268683	5229137	103	1	1	1	1	1	1	1	1	1	1	1	1	1
ESC_GA0377AA_AS	167819	5328582	332	1	1	1	1	1	1	1	1	1	1	1	1	1
ESC_GA0416AA_AS	134916	5506409	482	1	1	1	1	1	1	1	1	1	1	1	1	1
ESC_GA1856AA_AS	174033	5534188	164	1	1	1	1	1	1	1	1	1	1	1	1	1
ESC_GA3966AA_AS	282556	5130523	59	1	1	1	1	1	1	1	1	1	1	1	1	1
ESC_GA4701AA_AS	412077	5125126	67	1	1	1	1	1	1	1	1	1	1	1	1	1
ESC_GA4702AA_AS	267793	5132404	114	1	1	1	1	1	1	1	1	1	1	1	1	1
ESC_GA4703AA_AS	147675	5440640	370	1	1	1	1	1	1	1	1	1	1	1	1	1
ESC_GA4704AA_AS	412196	5088844	57	1	1	1	1	1	1	1	1	1	1	1	1	1
ESC_GA4729AA_AS	NaN	NaN	NaN	1	1	1	1	1	1	1	1	1	1	1	1	1
ESC_GA4809AA_AS	NaN	NaN	NaN	1	1	1	1	1	1	1	1	1	1	1	1	1
ESC_GA4822AA_AS	NaN	NaN	NaN	1	1	1	1	1	1	1	1	1	1	1	1	1
ESC_GA4824AA_AS	NaN	NaN	NaN	1	1	1	1	1	1	1	1	1	1	1	1	1
ESC_GA5158AA_AS	NaN	NaN	NaN	1	1	1	1	1	1	1	1	1	1	1	1	1
ESC_GA5331AA_AS	NaN	NaN	NaN	1	1	1	1	1	1	1	1	1	1	1	1	1
ESC_GA6762AA_AS	NaN	NaN	NaN	1	1	1	1	1	1	1	1	1	1	1	1	1
ESC_GA6776AA_AS	360147	5167405	104	1	1	1	1	1	1	1	1	1	1	1	1	1
ESC_GA7558AA_AS	423693	5096636	99	1	1	1	1	1	1	1	1	1	1	1	1	1
ESC_GA8819AA_AS	360295	5070339	50	1	1	1	1	1	1	1	1	1	1	1	1	1
ESC_GA9224AA_AS	268901	5238573	108	1	1	1	1	1	1	1	1	1	1	1	1	1
ESC_GA9272AA_AS	458477	5052185	38	1	1	1	1	1	1	1	1	1	1	1	1	1
ESC_GA9639AA_AS	271800	5154942	143	1	1	1	1	1	1	1	1	1	1	1	1	1
ESC_GA9642AA_AS	240363	5068878	103	1	1	1	1	1	1	1	1	1	1	1	1	1
ESC_GA9643AA_AS	82881	5138232	216	1	1	1	1	1	1	1	1	1	1	1	1	1
ESC_GA9703AA_AS	103695	5007917	142	1	1	1	1	1	1	1	1	1	1	1	1	1
ESC_GA9726AA_AS	58842	5012028	158	1	1	1	1	1	1	1	1	1	1	1	1	1
ESC_GA9729AA_AS	91077	5042793	115	1	1	1	1	1	1	1	1	1	1	1	1	1
ESC_GA9782AA_AS	167550	5177296	185	1	1	1	1	1	1	1	1	1	1	1	1	1
ESC_GA9786AA_AS	204007	5351584	129	1	1	1	1	1	1	1	1	1	1	1	1	1
ESC_GA9812AA_AS	207029	5346141	127	1	1	1	1	1	1	1	1	1	1	1	1	1
ESC_GA9846AA_AS	171759	5262955	190	1	1	1	1	1	1	1	1	1	1	1	1	1
ESC_GA9848AA_AS	144432	5190393	168	1	1	1	1	1	1	1	1	1	1	1	1	1
ESC_HA0198AA_AS	141254	5155815	98	1	1	1	1	1	1	1	1	1	1	1	1	1
ESC_HA0238AA_AS	203850	5036942	92	1	1	1	1	1	1	1	1	1	1	1	1	1
ESC_HA0246AA_AS	358331	5197428	147	1	1	1	1	1	1	1	1	1	1	1	1	1
ESC_HA0490AA_AS	342527	5234431	72	1	1	1	1	1	1	1	1	1	1	1	1	1
ESC_HA0689AA_AS	137482	5429111	184	1	1	1	1	1	1	1	1	1	1	1	1	1
ESC_HA0759AA_AS	114723	5196351	161	1	1	1	1	1	1	1	1	1	1	1	1	1
ESC_HA0761AA_AS	57150	5074088	190	1	1	1	1	1	1	1	1	1	1	1	1	1
ESC_HA0767AA_AS	119154	5142513	156	1	1	1	1	1	1	1	1	1	1	1	1	1
ESC_HA1668AA_AS	96177	5173971	160	1	1	1	1	1	1	1	1	1	1	1	1	1
ESC_HA1669AA_AS	117791	5073486	314	1	1	1	1	1	1	1	1	1	1	1	1	1
ESC_HA1673AA_AS	74587	4960219	157	1	1	1	1	1	1	1	1	1	1	1	1	1
ESC_HA1740AA_AS	139610	5190800	216	1	1	1	1	1	1	1	1	1	1	1	1	1
ESC_HA1741AA_AS	187195	5433061	148	1	1	1	1	1	1	1	1	1	1	1	1	1
ESC_HA1968AA_AS	323075	5392049	143	1	1	1	1	1	1	1	1	1	1	1	1	1
ESC_HA2055AA_AS	203930	5311823	160	1	1	1	1	1	1	1	1	1	1	1	1	1
ESC_HA2271AA_AS	259101	5210025	117	1	1	1	1	1	1	1	1	1	1	1	1	1
ESC_HA2294AA_AS	296179	5328094	133	1	1	1	1	1	1	1	1	1	1	1	1	1
ESC_HA2328AA_AS	323079	5405498	178	1	1	1	1	1	1	1	1	1	1	1	1	1
ESC_HA3089AA_AS	240931	5229789	90	1	1	1	1	1	1	1	1	1	1	1	1	1
ESC_HA3338AA_AS	234195	5131538	125	1	1	1	1	1	1	1	1	1	1	1	1	1
ESC_HA3833AA_AS	286608	5180898	83	1	1	1	1	1	1	1	1	1	1	1	1	1
ESC_HA3865AA_AS	210720	5470707	145	1	1	1	1	1	1	1	1	1	1	1	1	1
ESC_HA4764AA_AS	286608	5179613	69	1	1	1	1	1	1	1	1	1	1	1	1	1
ESC_HA4979AA_AS	203930	5199166	120	1	1	1	1	1	1	1	1	1	1	1	1	1
ESC_HA5006AA_AS	110808	5229282	239	1	1	1	1	1	1	1	1	1	1	1	1	1
ESC_HA5023AA_AS	144337	5275936	318	1	1	1	1	1	1	1	1	1	1	1	1	1
ESC_HA5031AA_AS	124843	5139153	170	1	1	1	1	1	1	1	1	1	1	1	1	1
ESC_HA5037AA_AS	20993	5366145	958	1	1	1	1	1	1	1	1	1	1	1	1	1
ESC_HA5043AA_AS	134431	5214436	250	1	1	1	1	1	1	1	1	1	1	1	1	1
ESC_HA5076AA_AS	35637	5215703	325	1	1	1	1	1	1	1	1	1	1	1	1	1
ESC_HA5094AA_AS	263963	5223730	106	1	1	1	1	1	1	1	1	1	1	1	1	1
ESC_HA5098AA_AS	229729	5211277	140	1	1	1	1	1	1	1	1	1	1	1	1	1
ESC_HA5111AA_AS	168662	5243449	166	1	1	1	1	1	1	1	1	1	1	1	1	1
ESC_HA5117AA_AS	243579	5380672	182	1	1	1	1	1	1	1	1	1	1	1	1	1
ESC_HA5121AA_AS	227590	5233531	156	1	1	1	1	1	1	1	1	1	1	1	1	1
ESC_HA5136AA_AS	125531	5210966	265	1	1	1	1	1	1	1	1	1	1	1	1	1
ESC_HA5149AA_AS	195354	5222439	165	1	1	1	1	1	1	1	1	1	1	1	1	1
ESC_HA5153AA_AS	359489	5227881	64	1	1	1	1	1	1	1	1	1	1	1	1	1
ESC_HA5174AA_AS	295699	5220511	77	1	1	1	1	1	1	1	1	1	1	1	1	1
ESC_HA5557AA_AS	269151	5186066	98	1	1	1	1	1	1	1	1	1	1	1	1	1
ESC_HA5565AA_AS	322760	4944174	43	1	1	1	1	1	1	1	1	1	1	1	1	1
ESC_HA5568AA_AS	213257	5289608	75	1	1	1	1	1	1	1	1	1	1	1	1	1
ESC_HA5570AA_AS	360546	5080065	57	1	1	1	1	1	1	1	1	1	1	1	1	1
ESC_HA5572AA_AS	244953	5244928	98	1	1	1	1	1	1	1	1	1	1	1	1	1
ESC_HA5579AA_AS	360313	5199735	60	1	1	1	1	1	1	1	1	1	1	1	1	1
ESC_HA5580AA_AS	286624	5214918	70	1	1	1	1	1	1	1	1	1	1	1	1	1
ESC_HA5591AA_AS	204009	5054791	101	1	1	1	1	1	1	1	1	1	1	1	1	1
ESC_HA5615AA_AS	360506	5105885	66	1	1	1	1	1	1	1	1	1	1	1	1	1
ESC_HA5636AA_AS	200992	5177328	117	1	1	1	1	1	1	1	1	1	1	1	1	1
ESC_HA5663AA_AS	360233	5191751	56	1	1	1	1	1	1	1	1	1	1	1	1	1
ESC_HA5665AA_AS	360324	5330688	63	1	1	1	1	1	1	1	1	1	1	1	1	1
ESC_HA5683AA_AS	389918	5228278	58	1	1	1	1	1	1	1	1	1	1	1	1	1
ESC_HA5800AA_AS	515527	5314276	70	1	1	1	1	1	1	1	1	1	1	1	1	1
ESC_HA6023AA_AS	178682	5274933	109	1	1	1	1	1	1	1	1	1	1	1	1	1
ESC_HA6329AA_AS	187557	5063697	110	1	1	1	1	1	1	1	1	1	1	1	1	1
ESC_HA6332AA_AS	189329	5088898	164	1	1	1	1	1	1	1	1	1	1	1	1	1
ESC_HA6337AA_AS	267676	5197959	98	1	1	1	1	1	1	1	1	1	1	1	1	1
ESC_HA6338AA_AS	268636	5140612	75	1	1	1	1	1	1	1	1	1	1	1	1	1
ESC_HA6341AA_AS	304236	5329679	90	1	1	1	1	1	1	1	1	1	1	1	1	1
ESC_HA6342AA_AS	294060	5169267	97	1	1	1	1	1	1	1	1	1	1	1	1	1
ESC_HA6346AA_AS	304347	5251102	103	1	1	1	1	1	1	1	1	1	1	1	1	1
ESC_HA6384AA_AS	113203	5006171	161	1	1	1	1	1	1	1	1	1	1	1	1	1
ESC_HA6411AA_AS	185531	5212492	128	1	1	1	1	1	1	1	1	1	1	1	1	1
ESC_HA6413AA_AS	251665	4893952	130	1	1	1	1	1	1	1	1	1	1	1	1	1
ESC_HA6418AA_AS	395732	4799023	66	1	1	1	1	1	1	1	1	1	1	1	1	1
ESC_HA6420AA_AS	360239	5087163	63	1	1	1	1	1	1	1	1	1	1	1	1	1
ESC_HA6569AA_AS	268635	5264687	148	1	1	1	1	1	1	1	1	1	1	1	1	1
ESC_HA6570AA_AS	296218	5137678	79	1	1	1	1	1	1	1	1	1	1	1	1	1
ESC_HA6601AA_AS	203978	5242342	109	1	1	1	1	1	1	1	1	1	1	1	1	1
ESC_HA6830AA_AS	404781	5057795	46	1	1	1	1	1	1	1	1	1	1	1	1	1
ESC_HA6845AA_AS	203977	5110118	105	1	1	1	1	1	1	1	1	1	1	1	1	1
ESC_HA6853AA_AS	288193	5057901	100	1	1	1	1	1	1	1	1	1	1	1	1	1
ESC_HA6858AA_AS	360205	5213460	63	1	1	1	1	1	1	1	1	1	1	1	1	1
ESC_HA6877AA_AS	360376	5179147	56	1	1	1	1	1	1	1	1	1	1	1	1	1
ESC_HA6880AA_AS	269047	5079848	88	1	1	1	1	1	1	1	1	1	1	1	1	1
ESC_HA6884AA_AS	458406	5153528	56	1	1	1	1	1	1	1	1	1	1	1	1	1
ESC_HA6887AA_AS	360305	5166750	61	1	1	1	1	1	1	1	1	1	1	1	1	1
ESC_HA6888AA_AS	296414	5199772	102	1	1	1	1	1	1	1	1	1	1	1	1	1
ESC_HA6954AA_AS	373283	4987677	63	1	1	1	1	1	1	1	1	1	1	1	1	1
ESC_HA6960AA_AS	355232	5098872	60	1	1	1	1	1	1	1	1	1	1	1	1	1
ESC_HA6981AA_AS	346188	5050847	46	1	1	1	1	1	1	1	1	1	1	1	1	1
ESC_HA6999AA_AS	263744	5240900	177	1	1	1	1	1	1	1	1	1	1	1	1	1
ESC_HA7003AA_AS	353759	5012230	70	1	1	1	1	1	1	1	1	1	1	1	1	1
ESC_HA7296AA_AS	377726	5297248	59	1	1	1	1	1	1	1	1	1	1	1	1	1
ESC_HA7314AA_AS	139096	5085259	96	1	1	1	1	1	1	1	1	1	1	1	1	1
ESC_HA7558AA_AS	183619	5178132	116	1	1	1	1	1	1	1	1	1	1	1	1	1
ESC_HA7585AA_AS	47496	5219903	202	1	1	1	1	1	1	1	1	1	1	1	1	1
ESC_HA7589AA_AS	62089	5014807	222	1	1	1	1	1	1	1	1	1	1	1	1	1
ESC_HA7591AA_AS	43477	5105475	264	1	1	1	1	1	1	1	1	1	1	1	1	1
ESC_HA7595AA_AS	34289	5236437	330	1	1	1	1	1	1	1	1	1	1	1	1	1
ESC_HA7597AA_AS	131145	4944930	101	1	1	1	1	1	1	1	1	1	1	1	1	1
ESC_HA7599AA_AS	159620	5194349	121	1	1	1	1	1	1	1	1	1	1	1	1	1
ESC_HA7615AA_AS	230099	5217107	153	1	1	1	1	1	1	1	1	1	1	1	1	1
ESC_HA7642AA_AS	164450	5180676	106	1	1	1	1	1	1	1	1	1	1	1	1	1
ESC_HA7710AA_AS	114910	5312162	235	1	1	1	1	1	1	1	1	1	1	1	1	1
ESC_HA7717AA_AS	71241	5100193	188	1	1	1	1	1	1	1	1	1	1	1	1	1
ESC_HA7720AA_AS	129614	5103847	157	1	1	1	1	1	1	1	1	1	1	1	1	1
ESC_HA7812AA_AS	91434	5420754	242	1	1	1	1	1	1	1	1	1	1	1	1	1
ESC_HA7918AA_AS	159586	5243209	114	1	1	1	1	1	1	1	1	1	1	1	1	1
ESC_HA7931AA_AS	145965	5142440	92	1	1	1	1	1	1	1	1	1	1	1	1	1
ESC_HA8230AA_AS	216756	5131717	118	1	1	1	1	1	1	1	1	1	1	1	1	1
ESC_HA8271AA_AS	151552	5003313	94	1	1	1	1	1	1	1	1	1	1	1	1	1
ESC_HA8279AA_AS	108869	5209181	140	1	1	1	1	1	1	1	1	1	1	1	1	1
ESC_HA8369AA_AS	174142	5107937	110	1	1	1	1	1	1	1	1	1	1	1	1	1
ESC_HA8540AA_AS	184576	5501297	149	1	1	1	1	1	1	1	1	1	1	1	1	1
ESC_HA9073AA_AS	216811	5021467	60	1	1	1	1	1	1	1	1	1	1	1	1	1
ESC_IA0426AA_AS	139664	5191425	107	1	1	1	1	1	1	1	1	1	1	1	1	1
ESC_IA0436AA_AS	622965	5055728	33	1	1	1	1	1	1	1	1	1	1	1	1	1
ESC_IA0801AA_AS	282451	5194511	61	1	1	1	1	1	1	1	1	1	1	1	1	1
ESC_IA0804AA_AS	383834	5253617	135	1	1	1	1	1	1	1	1	1	1	1	1	1
ESC_IA0811AA_AS	203926	5323253	169	1	1	1	1	1	1	1	1	1	1	1	1	1
ESC_IA0816AA_AS	204877	5212449	122	1	1	1	1	1	1	1	1	1	1	1	1	1
ESC_IA0939AA_AS	177665	5257410	161	1	1	1	1	1	1	1	1	1	1	1	1	1
ESC_IA1449AA_AS	43624	5237876	321	1	1	1	1	1	1	1	1	1	1	1	1	1
ESC_IA1904AA_AS	268873	5103644	70	1	1	1	1	1	1	1	1	1	1	1	1	1
ESC_IA1905AA_AS	164425	5065184	133	1	1	1	1	1	1	1	1	1	1	1	1	1
ESC_IA2220AA_AS	132461	5042189	157	1	1	1	1	1	1	1	1	1	1	1	1	1
ESC_IA2221AA_AS	162802	5338948	194	1	1	1	1	1	1	1	1	1	1	1	1	1
ESC_IA2225AA_AS	282192	5158925	99	1	1	1	1	1	1	1	1	1	1	1	1	1
ESC_IA2226AA_AS	196584	5144827	97	1	1	1	1	1	1	1	1	1	1	1	1	1
ESC_IA2233AA_AS	282245	5092300	73	1	1	1	1	1	1	1	1	1	1	1	1	1
ESC_IA2239AA_AS	203996	5337152	75	1	1	1	1	1	1	1	1	1	1	1	1	1
ESC_IA2257AA_AS	407132	5074049	62	1	1	1	1	1	1	1	1	1	1	1	1	1
ESC_IA2262AA_AS	226018	5106884	95	1	1	1	1	1	1	1	1	1	1	1	1	1
ESC_IA2264AA_AS	188273	5031904	88	1	1	1	1	1	1	1	1	1	1	1	1	1
ESC_IA2269AA_AS	358821	5061964	73	1	1	1	1	1	1	1	1	1	1	1	1	1
ESC_IA2724AA_AS	282308	5182575	88	1	1	1	1	1	1	1	1	1	1	1	1	1
ESC_IA3056AA_AS	79894	5067802	163	1	1	1	1	1	1	1	1	1	1	1	1	1
ESC_IA3651AA_AS	134905	5201913	112	1	1	1	1	1	1	1	1	1	1	1	1	1
ESC_IA3815AA_AS	263788	5272108	101	1	1	1	1	1	1	1	1	1	1	1	1	1
ESC_IA3894AA_AS	237568	5245090	89	1	1	1	1	1	1	1	1	1	1	1	1	1
ESC_IA3996AA_AS	287197	5246284	106	1	1	1	1	1	1	1	1	1	1	1	1	1
ESC_IA4154AA_AS	332773	5336042	112	1	1	1	1	1	1	1	1	1	1	1	1	1
ESC_IA4271AA_AS	360128	5365338	71	1	1	1	1	1	1	1	1	1	1	1	1	1
ESC_IA4423AA_AS	206059	4951617	111	1	1	1	1	1	1	1	1	1	1	1	1	1
ESC_IA4664AA_AS	192565	5253814	122	1	1	1	1	1	1	1	1	1	1	1	1	1
ESC_IA4926AA_AS	242434	5256483	103	1	1	1	1	1	1	1	1	1	1	1	1	1
ESC_IA4927AA_AS	358300	5399951	90	1	1	1	1	1	1	1	1	1	1	1	1	1
ESC_IA7379AA_AS	352507	5354377	113	1	1	1	1	1	1	1	1	1	1	1	1	1
ESC_IA7420AA_AS	274265	5287394	124	1	1	1	1	1	1	1	1	1	1	1	1	1
ESC_IA9027AA_AS	268708	5216881	85	1	1	1	1	1	1	1	1	1	1	1	1	1
ESC_IA9084AA_AS	288878	5165695	81	1	1	1	1	1	1	1	1	1	1	1	1	1
ESC_IA9158AA_AS	246262	5106487	76	1	1	1	1	1	1	1	1	1	1	1	1	1
ESC_JA0446AA_AS	173703	5456889	143	1	1	1	1	1	1	1	1	1	1	1	1	1
ESC_JA0788AA_AS	281923	4979939	69	1	1	1	1	1	1	1	1	1	1	1	1	1
ESC_JA0820AA_AS	234830	5265484	130	1	1	1	1	1	1	1	1	1	1	1	1	1
ESC_JA0847AA_AS	267465	5214510	126	1	1	1	1	1	1	1	1	1	1	1	1	1
ESC_JA0897AA_AS	204009	5025345	113	1	1	1	1	1	1	1	1	1	1	1	1	1
ESC_JA0917AA_AS	353258	5425494	138	1	1	1	1	1	1	1	1	1	1	1	1	1
ESC_JA3774AA_AS	433396	5235297	135	1	1	1	1	1	1	1	1	1	1	1	1	1
ESC_JA4010AA_AS	175799	5126583	143	1	1	1	1	1	1	1	1	1	1	1	1	1
ESC_JA4488AA_AS	274442	5038547	98	1	1	1	1	1	1	1	1	1	1	1	1	1
ESC_JA4566AA_AS	211775	5104415	106	1	1	1	1	1	1	1	1	1	1	1	1	1
ESC_JA4581AA_AS	203930	5047087	113	1	1	1	1	1	1	1	1	1	1	1	1	1
ESC_JA4609AA_AS	264072	5207983	144	1	1	1	1	1	1	1	1	1	1	1	1	1
ESC_JA4751AA_AS	192020	5091031	89	1	1	1	1	1	1	1	1	1	1	1	1	1
ESC_JA4785AA_AS	238971	5274498	146	1	1	1	1	1	1	1	1	1	1	1	1	1
ESC_JA5133AA_AS	238356	5109509	108	1	1	1	1	1	1	1	1	1	1	1	1	1
ESC_JA5458AA_AS	282812	5131661	69	1	1	1	1	1	1	1	1	1	1	1	1	1
ESC_JA5459AA_AS	288793	5041138	114	1	1	1	1	1	1	1	1	1	1	1	1	1
ESC_JA5554AA_AS	204009	5108467	134	1	1	1	1	1	1	1	1	1	1	1	1	1
ESC_JA7639AA_AS	294089	4931463	80	1	1	1	1	1	1	1	1	1	1	1	1	1
ESC_JA7662AA_AS	191719	5070622	165	1	1	1	1	1	1	1	1	1	1	1	1	1
ESC_JA7941AA_AS	225408	5125752	146	1	1	1	1	1	1	1	1	1	1	1	1	1
ESC_JA8124AA_AS	167798	5230300	181	1	1	1	1	1	1	1	1	1	1	1	1	1
ESC_JA8284AA_AS	261597	5120320	131	1	1	1	1	1	1	1	1	1	1	1	1	1
ESC_JA9326AA_AS	98590	5529871	474	1	1	1	1	1	1	1	1	1	1	1	1	1
ESC_JA9945AA_AS	360372	5110702	75	1	1	1	1	1	1	1	1	1	1	1	1	1
ESC_KA0604AA_AS	310780	5230878	79	1	1	1	1	1	1	1	1	1	1	1	1	1
ESC_KA0652AA_AS	357937	4987784	71	1	1	1	1	1	1	1	1	1	1	1	1	1
ESC_KA0889AA_AS	261597	5118421	143	1	1	1	1	1	1	1	1	1	1	1	1	1
ESC_KA1451AA_AS	263882	5076518	132	1	1	1	1	1	1	1	1	1	1	1	1	1
ESC_KA1594AA_AS	235574	5059470	126	1	1	1	1	1	1	1	1	1	1	1	1	1
ESC_KA3859AA_AS	186090	5178247	94	1	1	1	1	1	1	1	1	1	1	1	1	1
ESC_KA4244AA_AS	358240	5118313	142	1	1	1	1	1	1	1	1	1	1	1	1	1
ESC_KA4607AA_AS	133063	5212068	135	1	1	1	1	1	1	1	1	1	1	1	1	1
ESC_KA6867AA_AS	273264	5111413	137	1	1	1	1	1	1	1	1	1	1	1	1	1
ESC_KA6971AA_AS	270308	5124986	157	1	1	1	1	1	1	1	1	1	1	1	1	1
ESC_KA8545AA_AS	120880	5242883	153	1	1	1	1	1	1	1	1	1	1	1	1	1
ESC_KA9267AA_AS	170525	5223438	198	1	1	1	1	1	1	1	1	1	1	1	1	1
ESC_KA9277AA_AS	327452	5378467	116	1	1	1	1	1	1	1	1	1	1	1	1	1
ESC_KA9597AA_AS	342080	5162409	54	1	1	1	1	1	1	1	1	1	1	1	1	1
ESC_KA9598AA_AS	177370	5281212	113	1	1	1	1	1	1	1	1	1	1	1	1	1
ESC_LA0107AA_AS	186153	5379678	129	1	1	1	1	1	1	1	1	1	1	1	1	1
ESC_LA0208AA_AS	268957	5282392	130	1	1	1	1	1	1	1	1	1	1	1	1	1
ESC_LA0434AA_AS	268957	5234851	133	1	1	1	1	1	1	1	1	1	1	1	1	1
ESC_LA0540AA_AS	268957	5283181	136	1	1	1	1	1	1	1	1	1	1	1	1	1
ESC_LA0663AA_AS	268581	5337733	90	1	1	1	1	1	1	1	1	1	1	1	1	1
ESC_LA0746AA_AS	269760	5129975	106	1	1	1	1	1	1	1	1	1	1	1	1	1
ESC_LA0830AA_AS	276563	5172783	94	1	1	1	1	1	1	1	1	1	1	1	1	1
ESC_LA1124AA_AS	269064	5271926	114	1	1	1	1	1	1	1	1	1	1	1	1	1
ESC_LA1127AA_AS	323147	5214556	94	1	1	1	1	1	1	1	1	1	1	1	1	1
ESC_LA1222AA_AS	607649	5175841	80	1	1	1	1	1	1	1	1	1	1	1	1	1
ESC_LA1275AA_AS	187595	5237163	138	1	1	1	1	1	1	1	1	1	1	1	1	1
ESC_LA1277AA_AS	268527	5307367	152	1	1	1	1	1	1	1	1	1	1	1	1	1
ESC_LA1278AA_AS	236382	4954213	108	1	1	1	1	1	1	1	1	1	1	1	1	1
ESC_LA1367AA_AS	352210	5207623	78	1	1	1	1	1	1	1	1	1	1	1	1	1
ESC_LA1368AA_AS	263887	5041913	106	1	1	1	1	1	1	1	1	1	1	1	1	1
ESC_LA1881AA_AS	581724	5077512	60	1	1	1	1	1	1	1	1	1	1	1	1	1
ESC_LA1938AA_AS	130520	5407498	241	1	1	1	1	1	1	1	1	1	1	1	1	1
ESC_LA2531AA_AS	208434	5217814	160	1	1	1	1	1	1	1	1	1	1	1	1	1
ESC_LA2532AA_AS	141209	4992456	132	1	1	1	1	1	1	1	1	1	1	1	1	1
ESC_LA2533AA_AS	146136	4900543	109	1	1	1	1	1	1	1	1	1	1	1	1	1
ESC_LA2535AA_AS	141172	4985888	127	1	1	1	1	1	1	1	1	1	1	1	1	1
ESC_LA2536AA_AS	204005	4981857	113	1	1	1	1	1	1	1	1	1	1	1	1	1
ESC_LA2574AA_AS	121322	4975650	139	1	1	1	1	1	1	1	1	1	1	1	1	1
ESC_LA2581AA_AS	269024	4977219	85	1	1	1	1	1	1	1	1	1	1	1	1	1
ESC_LA2590AA_AS	268821	5183057	91	1	1	1	1	1	1	1	1	1	1	1	1	1
ESC_LA2597AA_AS	391539	5113421	114	1	1	1	1	1	1	1	1	1	1	1	1	1
ESC_LA2613AA_AS	278895	5230504	105	1	1	1	1	1	1	1	1	1	1	1	1	1
ESC_LA2615AA_AS	203978	5250150	104	1	1	1	1	1	1	1	1	1	1	1	1	1
ESC_LA2623AA_AS	360458	5114389	102	1	1	1	1	1	1	1	1	1	1	1	1	1
ESC_LA2630AA_AS	315942	5360936	108	1	1	1	1	1	1	1	1	1	1	1	1	1
ESC_LA2666AA_AS	356841	5199336	74	1	1	1	1	1	1	1	1	1	1	1	1	1
ESC_LA2667AA_AS	316522	5326182	91	1	1	1	1	1	1	1	1	1	1	1	1	1
ESC_LA2676AA_AS	359813	5221496	137	1	1	1	1	1	1	1	1	1	1	1	1	1
ESC_LA2699AA_AS	298485	5248181	107	1	1	1	1	1	1	1	1	1	1	1	1	1
ESC_LA2714AA_AS	308533	5247341	103	1	1	1	1	1	1	1	1	1	1	1	1	1
ESC_LA2720AA_AS	360194	5162541	74	1	1	1	1	1	1	1	1	1	1	1	1	1
ESC_LA2725AA_AS	222679	5202267	81	1	1	1	1	1	1	1	1	1	1	1	1	1
ESC_LA2726AA_AS	235861	5239653	116	1	1	1	1	1	1	1	1	1	1	1	1	1
ESC_LA2734AA_AS	265272	5366766	133	1	1	1	1	1	1	1	1	1	1	1	1	1
ESC_LA2751AA_AS	294850	5157628	94	1	1	1	1	1	1	1	1	1	1	1	1	1
ESC_LA2769AA_AS	269033	5392001	132	1	1	1	1	1	1	1	1	1	1	1	1	1
ESC_LA2779AA_AS	326810	5179573	93	1	1	1	1	1	1	1	1	1	1	1	1	1
ESC_LA2784AA_AS	328367	5224988	114	1	1	1	1	1	1	1	1	1	1	1	1	1
ESC_LA2806AA_AS	234672	5053493	105	1	1	1	1	1	1	1	1	1	1	1	1	1
ESC_LA2826AA_AS	68069	5809717	382	1	1	1	1	1	1	1	1	1	1	1	1	1
ESC_LA2827AA_AS	268684	5303830	135	1	1	1	1	1	1	1	1	1	1	1	1	1
ESC_LA2829AA_AS	288845	5193356	100	1	1	1	1	1	1	1	1	1	1	1	1	1
ESC_LA2830AA_AS	296245	5091762	101	1	1	1	1	1	1	1	1	1	1	1	1	1
ESC_LA2831AA_AS	203979	5222772	148	1	1	1	1	1	1	1	1	1	1	1	1	1
ESC_LA2833AA_AS	358310	5154316	83	1	1	1	1	1	1	1	1	1	1	1	1	1
ESC_LA2834AA_AS	354200	5193249	81	1	1	1	1	1	1	1	1	1	1	1	1	1
ESC_LA2838AA_AS	238597	5346953	120	1	1	1	1	1	1	1	1	1	1	1	1	1
ESC_LA2840AA_AS	264731	5258487	122	1	1	1	1	1	1	1	1	1	1	1	1	1
ESC_LA2848AA_AS	323220	5230835	86	1	1	1	1	1	1	1	1	1	1	1	1	1
ESC_LA2849AA_AS	301493	5181294	118	1	1	1	1	1	1	1	1	1	1	1	1	1
ESC_LA2850AA_AS	326370	5005983	79	1	1	1	1	1	1	1	1	1	1	1	1	1
ESC_LA2860AA_AS	203978	5241905	99	1	1	1	1	1	1	1	1	1	1	1	1	1
ESC_LA2868AA_AS	330733	5096836	83	1	1	1	1	1	1	1	1	1	1	1	1	1
ESC_LA2889AA_AS	220849	5268829	118	1	1	1	1	1	1	1	1	1	1	1	1	1
ESC_LA2890AA_AS	326301	5006311	90	1	1	1	1	1	1	1	1	1	1	1	1	1
ESC_LA2901AA_AS	432700	5235763	121	1	1	1	1	1	1	1	1	1	1	1	1	1
ESC_LA2904AA_AS	203978	5105645	84	1	1	1	1	1	1	1	1	1	1	1	1	1
ESC_LA2921AA_AS	367297	5102940	73	1	1	1	1	1	1	1	1	1	1	1	1	1
ESC_LA2949AA_AS	268190	5236347	124	1	1	1	1	1	1	1	1	1	1	1	1	1
ESC_LA2982AA_AS	222351	5278084	100	1	1	1	1	1	1	1	1	1	1	1	1	1
ESC_LA2984AA_AS	326504	5001912	81	1	1	1	1	1	1	1	1	1	1	1	1	1
ESC_LA2987AA_AS	339801	5111514	110	1	1	1	1	1	1	1	1	1	1	1	1	1
ESC_LA2989AA_AS	310823	5127293	90	1	1	1	1	1	1	1	1	1	1	1	1	1
ESC_LA3008AA_AS	187021	5053504	129	1	1	1	1	1	1	1	1	1	1	1	1	1
ESC_LA4536AA_AS	172601	5005439	127	1	1	1	1	1	1	1	1	1	1	1	1	1
ESC_LA4539AA_AS	269035	5301692	96	1	1	1	1	1	1	1	1	1	1	1	1	1
ESC_LA4540AA_AS	305536	5240784	83	1	1	1	1	1	1	1	1	1	1	1	1	1
ESC_LA5493AA_AS	328882	5047662	94	1	1	1	1	1	1	1	1	1	1	1	1	1
ESC_LA5684AA_AS	278591	5225735	124	1	1	1	1	1	1	1	1	1	1	1	1	1
ESC_LA5685AA_AS	326503	5029250	81	1	1	1	1	1	1	1	1	1	1	1	1	1
ESC_LA5730AA_AS	237922	5341058	150	1	1	1	1	1	1	1	1	1	1	1	1	1
ESC_LA5735AA_AS	258946	5153650	96	1	1	1	1	1	1	1	1	1	1	1	1	1
ESC_LA5763AA_AS	292251	5091384	89	1	1	1	1	1	1	1	1	1	1	1	1	1
ESC_LA5874AA_AS	329423	5238816	122	1	1	1	1	1	1	1	1	1	1	1	1	1
ESC_LA5890AA_AS	358350	5025407	85	1	1	1	1	1	1	1	1	1	1	1	1	1
ESC_LA6361AA_AS	296196	5249200	94	1	1	1	1	1	1	1	1	1	1	1	1	1
ESC_LA6568AA_AS	229830	5032855	85	1	1	1	1	1	1	1	1	1	1	1	1	1
ESC_LA6569AA_AS	144340	5247912	251	1	1	1	1	1	1	1	1	1	1	1	1	1
ESC_LA6570AA_AS	153739	5269600	316	1	1	1	1	1	1	1	1	1	1	1	1	1
ESC_LA6572AA_AS	203838	5027870	144	1	1	1	1	1	1	1	1	1	1	1	1	1
ESC_LA7237AA_AS	104397	5064148	158	1	1	1	1	1	1	1	1	1	1	1	1	1
ESC_MA2734AA_AS	66947	5016652	225	1	1	1	1	1	1	1	1	1	1	1	1	1
ESC_MA2736AA_AS	88792	5046221	200	1	1	1	1	1	1	1	1	1	1	1	1	1
ESC_MA2745AA_AS	240663	4976862	46	1	1	1	1	1	1	1	1	1	1	1	1	1
ESC_MA2751AA_AS	171799	5129792	119	1	1	1	1	1	1	1	1	1	1	1	1	1
ESC_MA2760AA_AS	151222	5027215	116	1	1	1	1	1	1	1	1	1	1	1	1	1
ESC_MA2772AA_AS	149801	5286004	103	1	1	1	1	1	1	1	1	1	1	1	1	1
ESC_MA2773AA_AS	419092	5256436	137	1	1	1	1	1	1	1	1	1	1	1	1	1
ESC_MA2797AA_AS	114313	5088928	178	1	1	1	1	1	1	1	1	1	1	1	1	1
ESC_MA2815AA_AS	114704	5191324	123	1	1	1	1	1	1	1	1	1	1	1	1	1
ESC_MA2818AA_AS	110424	5175495	139	1	1	1	1	1	1	1	1	1	1	1	1	1
ESC_MA2828AA_AS	159614	5197356	104	1	1	1	1	1	1	1	1	1	1	1	1	1
ESC_MA2846AA_AS	92241	4959446	169	1	1	1	1	1	1	1	1	1	1	1	1	1
ESC_MA3772AA_AS	201993	5261126	130	1	1	1	1	1	1	1	1	1	1	1	1	1
ESC_MA9914AA_AS	198917	5454107	133	1	1	1	1	1	1	1	1	1	1	1	1	1
ESC_MA9917AA_AS	177396	5376103	134	1	1	1	1	1	1	1	1	1	1	1	1	1
ESC_NA2738AA_AS	192644	5326993	174	1	1	1	1	1	1	1	1	1	1	1	1	1
ESC_NA2846AA_AS	291909	5258895	129	1	1	1	1	1	1	1	1	1	1	1	1	1
ESC_NA2855AA_AS	267745	4984919	162	1	1	1	1	1	1	1	1	1	1	1	1	1
ESC_NA2859AA_AS	180140	4925067	107	1	1	1	1	1	1	1	1	1	1	1	1	1
ESC_NA2860AA_AS	204006	5220586	132	1	1	1	1	1	1	1	1	1	1	1	1	1
ESC_NA2864AA_AS	175156	5094973	152	1	1	1	1	1	1	1	1	1	1	1	1	1
ESC_NA2865AA_AS	273816	5087974	103	1	1	1	1	1	1	1	1	1	1	1	1	1
ESC_NA2868AA_AS	272415	5200096	144	1	1	1	1	1	1	1	1	1	1	1	1	1
ESC_NA2895AA_AS	458357	5054093	46	1	1	1	1	1	1	1	1	1	1	1	1	1
ESC_NA2934AA_AS	203993	5104201	86	1	1	1	1	1	1	1	1	1	1	1	1	1
ESC_NA2945AA_AS	237132	5038929	102	1	1	1	1	1	1	1	1	1	1	1	1	1
ESC_NA2946AA_AS	225550	5528589	149	1	1	1	1	1	1	1	1	1	1	1	1	1
ESC_NA2957AA_AS	275727	5012021	97	1	1	1	1	1	1	1	1	1	1	1	1	1
ESC_NA2961AA_AS	313010	4901340	75	1	1	1	1	1	1	1	1	1	1	1	1	1
ESC_NA2983AA_AS	246168	4853299	92	1	1	1	1	1	1	1	1	1	1	1	1	1
ESC_NA2989AA_AS	357347	4947350	69	1	1	1	1	1	1	1	1	1	1	1	1	1
ESC_NA2998AA_AS	361416	5040248	73	1	1	1	1	1	1	1	1	1	1	1	1	1
ESC_NA2999AA_AS	306609	5101465	79	1	1	1	1	1	1	1	1	1	1	1	1	1
ESC_NA3017AA_AS	357970	5113345	77	1	1	1	1	1	1	1	1	1	1	1	1	1
ESC_NA3018AA_AS	198925	5058379	97	1	1	1	1	1	1	1	1	1	1	1	1	1
ESC_NA3970AA_AS	110070	5215533	131	1	1	1	1	1	1	1	1	1	1	1	1	1
ESC_NA3971AA_AS	110287	5287788	140	1	1	1	1	1	1	1	1	1	1	1	1	1
ESC_NA3972AA_AS	107675	5256331	216	1	1	1	1	1	1	1	1	1	1	1	1	1
ESC_NA3973AA_AS	88870	5213741	159	1	1	1	1	1	1	1	1	1	1	1	1	1
ESC_NA3974AA_AS	178222	5229579	85	1	1	1	1	1	1	1	1	1	1	1	1	1
ESC_NA3975AA_AS	162637	5339866	161	1	1	1	1	1	1	1	1	1	1	1	1	1
ESC_NA3976AA_AS	99310	5026653	216	1	1	1	1	1	1	1	1	1	1	1	1	1
ESC_NA3978AA_AS	57399	5513981	294	1	1	1	1	1	1	1	1	1	1	1	1	1
ESC_NA3979AA_AS	105236	5229221	159	1	1	1	1	1	1	1	1	1	1	1	1	1
ESC_NA3980AA_AS	358331	5195387	144	1	1	1	1	1	1	1	1	1	1	1	1	1
ESC_NA3981AA_AS	177073	5274435	198	1	1	1	1	1	1	1	1	1	1	1	1	1
ESC_NA3982AA_AS	111762	5208986	213	1	1	1	1	1	1	1	1	1	1	1	1	1
ESC_NA3983AA_AS	191189	5131443	99	1	1	1	1	1	1	1	1	1	1	1	1	1
ESC_NA3984AA_AS	144982	5344013	190	1	1	1	1	1	1	1	1	1	1	1	1	1
ESC_NA3985AA_AS	158282	5177834	153	1	1	1	1	1	1	1	1	1	1	1	1	1
ESC_NA3986AA_AS	169953	5317924	191	1	1	1	1	1	1	1	1	1	1	1	1	1
ESC_NA3987AA_AS	140010	5217269	134	1	1	1	1	1	1	1	1	1	1	1	1	1
ESC_NA3988AA_AS	72618	5001158	170	1	1	1	1	1	1	1	1	1	1	1	1	1
ESC_NA3989AA_AS	38742	5360331	283	1	1	1	1	1	1	1	1	1	1	1	1	1
ESC_NA3990AA_AS	59204	5408119	285	1	1	1	1	1	1	1	1	1	1	1	1	1
ESC_NA3991AA_AS	138292	5158194	88	1	1	1	1	1	1	1	1	1	1	1	1	1
ESC_NA3992AA_AS	144727	5160549	171	1	1	1	1	1	1	1	1	1	1	1	1	1
ESC_NA3993AA_AS	65444	5234868	226	1	1	1	1	1	1	1	1	1	1	1	1	1
ESC_NA3994AA_AS	156613	5178647	115	1	1	1	1	1	1	1	1	1	1	1	1	1
ESC_NA3995AA_AS	110733	5220608	158	1	1	1	1	1	1	1	1	1	1	1	1	1
ESC_NA3996AA_AS	111340	5096711	126	1	1	1	1	1	1	1	1	1	1	1	1	1
ESC_NA3997AA_AS	66103	5443613	455	1	1	1	1	1	1	1	1	1	1	1	1	1
ESC_NA3999AA_AS	91077	5035985	114	1	1	1	1	1	1	1	1	1	1	1	1	1
ESC_NA4000AA_AS	112247	5054216	119	1	1	1	1	1	1	1	1	1	1	1	1	1
ESC_NA4001AA_AS	149617	5182395	117	1	1	1	1	1	1	1	1	1	1	1	1	1
ESC_NA4002AA_AS	268804	5169001	69	1	1	1	1	1	1	1	1	1	1	1	1	1
ESC_NA4003AA_AS	302823	5169686	89	1	1	1	1	1	1	1	1	1	1	1	1	1
ESC_NA4004AA_AS	204006	5176574	79	1	1	1	1	1	1	1	1	1	1	1	1	1
ESC_NA4005AA_AS	360396	5061553	67	1	1	1	1	1	1	1	1	1	1	1	1	1
ESC_NA4006AA_AS	204007	5182085	138	1	1	1	1	1	1	1	1	1	1	1	1	1
ESC_NA4007AA_AS	108428	5228499	232	1	1	1	1	1	1	1	1	1	1	1	1	1
ESC_NA4008AA_AS	360395	5162988	46	1	1	1	1	1	1	1	1	1	1	1	1	1
ESC_NA4009AA_AS	294829	5270506	95	1	1	1	1	1	1	1	1	1	1	1	1	1
ESC_NA4010AA_AS	87660	5012092	123	1	1	1	1	1	1	1	1	1	1	1	1	1
ESC_NA4012AA_AS	268774	5268045	102	1	1	1	1	1	1	1	1	1	1	1	1	1
ESC_NA4013AA_AS	360348	5098358	59	1	1	1	1	1	1	1	1	1	1	1	1	1
ESC_NA4015AA_AS	522721	5190817	40	1	1	1	1	1	1	1	1	1	1	1	1	1
ESC_NA4016AA_AS	86913	5167666	216	1	1	1	1	1	1	1	1	1	1	1	1	1
ESC_NA4018AA_AS	125620	5143788	118	1	1	1	1	1	1	1	1	1	1	1	1	1
ESC_NA4019AA_AS	271528	5110137	69	1	1	1	1	1	1	1	1	1	1	1	1	1
ESC_NA4020AA_AS	242370	5163213	74	1	1	1	1	1	1	1	1	1	1	1	1	1
ESC_NA4021AA_AS	342975	5283752	115	1	1	1	1	1	1	1	1	1	1	1	1	1
ESC_NA4022AA_AS	220247	5256181	163	1	1	1	1	1	1	1	1	1	1	1	1	1
ESC_NA4023AA_AS	234921	5186432	137	1	1	1	1	1	1	1	1	1	1	1	1	1
ESC_NA4024AA_AS	103695	5004851	140	1	1	1	1	1	1	1	1	1	1	1	1	1
ESC_NA4025AA_AS	335419	5234641	60	1	1	1	1	1	1	1	1	1	1	1	1	1
ESC_NA4026AA_AS	114018	5270679	118	1	1	1	1	1	1	1	1	1	1	1	1	1
ESC_NA4027AA_AS	342984	5081947	44	1	1	1	1	1	1	1	1	1	1	1	1	1
ESC_NA4028AA_AS	230262	5188155	81	1	1	1	1	1	1	1	1	1	1	1	1	1
ESC_NA4029AA_AS	58707	5189805	262	1	1	1	1	1	1	1	1	1	1	1	1	1
ESC_NA4030AA_AS	203930	5143802	150	1	1	1	1	1	1	1	1	1	1	1	1	1
ESC_NA4031AA_AS	358348	4955481	62	1	1	1	1	1	1	1	1	1	1	1	1	1
ESC_NA4032AA_AS	45734	5134866	304	1	1	1	1	1	1	1	1	1	1	1	1	1
ESC_NA4033AA_AS	217272	4962725	87	1	1	1	1	1	1	1	1	1	1	1	1	1
ESC_NA4034AA_AS	46575	5187134	250	1	1	1	1	1	1	1	1	1	1	1	1	1
ESC_NA4035AA_AS	131546	5223263	134	1	1	1	1	1	1	1	1	1	1	1	1	1
ESC_NA4036AA_AS	59684	5194347	185	1	1	1	1	1	1	1	1	1	1	1	1	1
ESC_NA4037AA_AS	84834	5010526	175	1	1	1	1	1	1	1	1	1	1	1	1	1
ESC_NA4038AA_AS	87406	5015386	153	1	1	1	1	1	1	1	1	1	1	1	1	1
ESC_NA4039AA_AS	49926	5188089	230	1	1	1	1	1	1	1	1	1	1	1	1	1
ESC_NA4040AA_AS	34922	5179712	304	1	1	1	1	1	1	1	1	1	1	1	1	1
ESC_NA4043AA_AS	110316	5135037	170	1	1	1	1	1	1	1	1	1	1	1	1	1
ESC_NA4044AA_AS	55363	5093060	192	1	1	1	1	1	1	1	1	1	1	1	1	1
ESC_NA4045AA_AS	135027	5124585	114	1	1	1	1	1	1	1	1	1	1	1	1	1
ESC_NA4046AA_AS	130513	5207011	128	1	1	1	1	1	1	1	1	1	1	1	1	1
ESC_NA4048AA_AS	268770	5095696	78	1	1	1	1	1	1	1	1	1	1	1	1	1
ESC_NA4049AA_AS	150456	5345968	125	1	1	1	1	1	1	1	1	1	1	1	1	1
ESC_NA4051AA_AS	133050	5217030	185	1	1	1	1	1	1	1	1	1	1	1	1	1
ESC_NA4052AA_AS	156594	5358775	152	1	1	1	1	1	1	1	1	1	1	1	1	1
ESC_NA4053AA_AS	174934	5231605	143	1	1	1	1	1	1	1	1	1	1	1	1	1
ESC_NA4054AA_AS	120093	5316128	318	1	1	1	1	1	1	1	1	1	1	1	1	1
ESC_NA4055AA_AS	151173	5160255	160	1	1	1	1	1	1	1	1	1	1	1	1	1
ESC_NA4056AA_AS	56198	5228944	282	1	1	1	1	1	1	1	1	1	1	1	1	1
ESC_NA4057AA_AS	89590	4921750	121	1	1	1	1	1	1	1	1	1	1	1	1	1
ESC_NA4058AA_AS	163078	5234286	167	1	1	1	1	1	1	1	1	1	1	1	1	1
ESC_NA4059AA_AS	134916	5316144	250	1	1	1	1	1	1	1	1	1	1	1	1	1
ESC_NA4060AA_AS	132121	5321969	112	1	1	1	1	1	1	1	1	1	1	1	1	1
ESC_NA4061AA_AS	111350	5141498	118	1	1	1	1	1	1	1	1	1	1	1	1	1
ESC_NA4062AA_AS	99955	5245719	159	1	1	1	1	1	1	1	1	1	1	1	1	1
ESC_NA4063AA_AS	183628	5162236	187	1	1	1	1	1	1	1	1	1	1	1	1	1
ESC_NA4064AA_AS	41079	5019023	227	1	1	1	1	1	1	1	1	1	1	1	1	1
ESC_NA4065AA_AS	193256	5185785	151	1	1	1	1	1	1	1	1	1	1	1	1	1
ESC_NA4066AA_AS	83109	5337099	227	1	1	1	1	1	1	1	1	1	1	1	1	1
ESC_NA4068AA_AS	115088	5215133	118	1	1	1	1	1	1	1	1	1	1	1	1	1
ESC_NA4069AA_AS	72953	5274935	171	1	1	1	1	1	1	1	1	1	1	1	1	1
ESC_NA4070AA_AS	64072	5049245	182	1	1	1	1	1	1	1	1	0	1	1	1	1
ESC_NA4071AA_AS	39298	5264352	265	1	1	1	1	1	1	1	1	1	1	1	1	1
ESC_NA4072AA_AS	120706	5153367	111	1	1	1	1	1	1	1	1	1	1	1	1	1
ESC_NA7779AA_AS	269067	5188088	118	1	1	1	1	1	1	1	1	1	1	1	1	1
ESC_NA7861AA_AS	234507	5004390	111	1	1	1	1	1	1	1	1	1	1	1	1	1
ESC_NA7872AA_AS	268770	5186806	74	1	1	1	1	1	1	1	1	1	1	1	1	1
ESC_NA7900AA_AS	178712	5134739	93	1	1	1	1	1	1	1	1	1	1	1	1	1
ESC_NA7912AA_AS	360474	5130386	56	1	1	1	1	1	1	1	1	1	1	1	1	1
ESC_NA7957AA_AS	174110	5289164	130	1	1	1	1	1	1	1	1	1	1	1	1	1
ESC_NA8000AA_AS	360521	5014151	51	1	1	1	1	1	1	1	1	1	1	1	1	1
ESC_NA8040AA_AS	269758	5156352	133	1	1	1	1	1	1	1	1	1	1	1	1	1
ESC_NA8166AA_AS	282269	5143107	90	1	1	1	1	1	1	1	1	1	1	1	1	1
ESC_NA8192AA_AS	633159	5072349	66	1	1	1	1	1	1	1	1	1	1	1	1	1
ESC_NA8226AA_AS	271765	5175341	113	1	1	1	1	1	1	1	1	1	1	1	1	1
ESC_NA8349AA_AS	296079	5183444	101	1	1	1	1	1	1	1	1	1	1	1	1	1
ESC_NA8363AA_AS	270716	5003236	107	1	1	1	1	1	1	1	1	1	1	1	1	1
ESC_NA8805AA_AS	189737	5261326	138	1	1	1	1	1	1	1	1	1	1	1	1	1
ESC_OA4792AA_AS	282517	5244485	79	1	1	1	1	1	1	1	1	1	1	1	1	1
ESC_PA1111AA_AS	149771	5260131	92	1	1	1	1	1	1	1	1	1	1	1	1	1
ESC_PA1355AA_AS	338220	5138521	111	1	1	1	1	1	1	1	1	1	1	1	1	1
ESC_PA1356AA_AS	360511	5084529	53	1	1	1	1	1	1	1	1	1	1	1	1	1
ESC_PA1755AA_AS	268957	5239486	134	1	1	1	1	1	1	1	1	1	1	1	1	1
ESC_PA7839AA_AS	64086	5386427	287	1	1	1	1	1	1	1	1	1	1	1	1	1
ESC_PA8378AA_AS	203980	5032421	123	1	1	1	1	1	1	1	1	1	1	1	1	1
ESC_PA8432AA_AS	412601	5076786	58	1	1	1	1	1	1	1	1	1	1	1	1	1
ESC_PA8643AA_AS	198906	5056124	159	1	1	1	1	1	1	1	1	1	1	1	1	1
ESC_PA8644AA_AS	275182	5071233	79	1	1	1	1	1	1	1	1	1	1	1	1	1
ESC_PA8645AA_AS	272830	5072968	95	1	1	1	1	1	1	1	1	1	1	1	1	1
ESC_PA8649AA_AS	272828	5069679	89	1	1	1	1	1	1	1	1	1	1	1	1	1
ESC_PA8793AA_AS	292737	5060208	70	1	1	1	1	1	1	1	1	1	1	1	1	1
ESC_PA8911AA_AS	292739	5082780	96	1	1	1	1	1	1	1	1	1	1	1	1	1
ESC_PA8964AA_AS	272704	5083151	88	1	1	1	1	1	1	1	1	1	1	1	1	1
ESC_PA9475AA_AS	213554	5072245	79	1	1	1	1	1	1	1	1	1	1	1	1	1
ESC_PA9696AA_AS	333997	5080160	85	1	1	1	1	1	1	1	1	1	1	1	1	1
ESC_QA2182AA_AS	31730	5021527	321	1	1	1	1	1	1	1	0	0	1	0	1	0
